# Supplementary material for: Environmental impacts from European food consumption can be reduced with carbon pricing or a value-added tax reform
Source: Nat Food. 2026 Jan 20;7(1):74–87. doi: 10.1038/s43016-025-01284-y (PMC12851928; doi:10.1038/s43016-025-01284-y)
Supplement: Supplementary file 4 — Statistical source data. [file 43016_2025_1284_MOESM4_ESM.csv]

shortname	categorization	value.target	fill	share	pb	pb_rel	ratio
Water (Mm3)	Total	53810.0180562852	Food	70.6%	NA	NA	NA
Water (Mm3)	Total	22382.9499336532	Non-food	29.4%	NA	NA	NA
Phosphorus (Mt)	Total	1.00660760042423	Food	64.3%	NA	NA	NA
Phosphorus (Mt)	Total	0.558410573520881	Non-food	35.7%	NA	NA	NA
Land use (Mha)	Total	219.520367773084	Food	55.6%	NA	NA	NA
Land use (Mha)	Total	175.288352555357	Non-food	44.4%	NA	NA	NA
GHG emissions (Mt)	Total	602.426000233346	Food	23%	NA	NA	NA
GHG emissions (Mt)	Total	2021.67751839356	Non-food	77%	NA	NA	NA
Nitrogen (Mt)	Total	3.65506723849588	Food	71.1%	NA	NA	NA
Nitrogen (Mt)	Total	1.48929168696808	Non-food	28.9%	NA	NA	NA
Biodiversity loss (PDF)	Total	0.128522841862433	Food	65%	NA	NA	NA
Biodiversity loss (PDF)	Total	0.0691946055895165	Non-food	35%	NA	NA	NA
Water (Mm3)	Food	11734.1617456756	Bread and cereals	NA	NA	NA	NA
Water (Mm3)	Food	12182.4447162661	NEC incl. sugar	NA	NA	NA	NA
Water (Mm3)	Food	20102.0476343122	Fruits and vegetables	NA	NA	NA	NA
Water (Mm3)	Food	876.487290940074	Veg. oils and fats	NA	NA	NA	NA
Water (Mm3)	Food	2018.50186317149	Milk and dairy	NA	NA	NA	NA
Water (Mm3)	Food	791.708892336053	Fish and seafood	NA	NA	NA	NA
Water (Mm3)	Food	1311.76351017696	Beef	NA	NA	NA	NA
Water (Mm3)	Food	654.104785557419	Pork	NA	NA	NA	NA
Water (Mm3)	Food	1657.26734167278	Poultry	NA	NA	NA	NA
Water (Mm3)	Food	2481.53027617649	Other meat/animal products	NA	NA	NA	NA
Phosphorus (Mt)	Food	0.0794087458303605	Bread and cereals	NA	NA	NA	NA
Phosphorus (Mt)	Food	0.267197561179143	NEC incl. sugar	NA	NA	NA	NA
Phosphorus (Mt)	Food	0.0872523531051945	Fruits and vegetables	NA	NA	NA	NA
Phosphorus (Mt)	Food	0.0221478565742119	Veg. oils and fats	NA	NA	NA	NA
Phosphorus (Mt)	Food	0.16498680055731	Milk and dairy	NA	NA	NA	NA
Phosphorus (Mt)	Food	0.0164484809099738	Fish and seafood	NA	NA	NA	NA
Phosphorus (Mt)	Food	0.221468851237347	Beef	NA	NA	NA	NA
Phosphorus (Mt)	Food	0.0103602811727637	Pork	NA	NA	NA	NA
Phosphorus (Mt)	Food	0.0355861735586644	Poultry	NA	NA	NA	NA
Phosphorus (Mt)	Food	0.101750496299259	Other meat/animal products	NA	NA	NA	NA
Land use (Mha)	Food	25.5200735480792	Bread and cereals	NA	NA	NA	NA
Land use (Mha)	Food	68.9940921147442	NEC incl. sugar	NA	NA	NA	NA
Land use (Mha)	Food	27.7978122521866	Fruits and vegetables	NA	NA	NA	NA
Land use (Mha)	Food	11.4053926626259	Veg. oils and fats	NA	NA	NA	NA
Land use (Mha)	Food	28.4969909266045	Milk and dairy	NA	NA	NA	NA
Land use (Mha)	Food	3.92246993672354	Fish and seafood	NA	NA	NA	NA
Land use (Mha)	Food	22.0312227300434	Beef	NA	NA	NA	NA
Land use (Mha)	Food	2.95652399548212	Pork	NA	NA	NA	NA
Land use (Mha)	Food	9.28315587924543	Poultry	NA	NA	NA	NA
Land use (Mha)	Food	19.112633727349	Other meat/animal products	NA	NA	NA	NA
GHG emissions (Mt)	Food	54.1851627261576	Bread and cereals	NA	NA	NA	NA
GHG emissions (Mt)	Food	189.049074096725	NEC incl. sugar	NA	NA	NA	NA
GHG emissions (Mt)	Food	41.3949677972712	Fruits and vegetables	NA	NA	NA	NA
GHG emissions (Mt)	Food	11.6378971552144	Veg. oils and fats	NA	NA	NA	NA
GHG emissions (Mt)	Food	117.863131643685	Milk and dairy	NA	NA	NA	NA
GHG emissions (Mt)	Food	16.7618519632099	Fish and seafood	NA	NA	NA	NA
GHG emissions (Mt)	Food	52.2641434107133	Beef	NA	NA	NA	NA
GHG emissions (Mt)	Food	18.4174314369541	Pork	NA	NA	NA	NA
GHG emissions (Mt)	Food	38.6504061561017	Poultry	NA	NA	NA	NA
GHG emissions (Mt)	Food	62.2019338473139	Other meat/animal products	NA	NA	NA	NA
Nitrogen (Mt)	Food	0.596388148141718	Bread and cereals	NA	NA	NA	NA
Nitrogen (Mt)	Food	1.0934144945606	NEC incl. sugar	NA	NA	NA	NA
Nitrogen (Mt)	Food	0.478491014904625	Fruits and vegetables	NA	NA	NA	NA
Nitrogen (Mt)	Food	0.239853489040158	Veg. oils and fats	NA	NA	NA	NA
Nitrogen (Mt)	Food	0.469992277168942	Milk and dairy	NA	NA	NA	NA
Nitrogen (Mt)	Food	0.0538748781410938	Fish and seafood	NA	NA	NA	NA
Nitrogen (Mt)	Food	0.187233578858974	Beef	NA	NA	NA	NA
Nitrogen (Mt)	Food	0.0693655524927439	Pork	NA	NA	NA	NA
Nitrogen (Mt)	Food	0.181649911663103	Poultry	NA	NA	NA	NA
Nitrogen (Mt)	Food	0.284803893523925	Other meat/animal products	NA	NA	NA	NA
Biodiversity loss (PDF)	Food	0.0157391611633423	Bread and cereals	NA	NA	NA	NA
Biodiversity loss (PDF)	Food	0.0429003785376208	NEC incl. sugar	NA	NA	NA	NA
Biodiversity loss (PDF)	Food	0.0190191274343035	Fruits and vegetables	NA	NA	NA	NA
Biodiversity loss (PDF)	Food	0.00746281580924465	Veg. oils and fats	NA	NA	NA	NA
Biodiversity loss (PDF)	Food	0.0113377627950518	Milk and dairy	NA	NA	NA	NA
Biodiversity loss (PDF)	Food	0.00215039360075208	Fish and seafood	NA	NA	NA	NA
Biodiversity loss (PDF)	Food	0.0118213166934804	Beef	NA	NA	NA	NA
Biodiversity loss (PDF)	Food	0.00202183581973642	Pork	NA	NA	NA	NA
Biodiversity loss (PDF)	Food	0.00638673283433684	Poultry	NA	NA	NA	NA
Biodiversity loss (PDF)	Food	0.00968331717456451	Other meat/animal products	NA	NA	NA	NA
Water (Mm3)	Food	22382.9499336532	invisible nonfood	NA	NA	NA	NA
Phosphorus (Mt)	Food	0.558410573520881	invisible nonfood	NA	NA	NA	NA
Land use (Mha)	Food	175.288352555357	invisible nonfood	NA	NA	NA	NA
GHG emissions (Mt)	Food	2021.67751839356	invisible nonfood	NA	NA	NA	NA
Nitrogen (Mt)	Food	1.48929168696808	invisible nonfood	NA	NA	NA	NA
Biodiversity loss (PDF)	Food	0.0691946055895165	invisible nonfood	NA	NA	NA	NA
Water (Mm3)	Food	NA	NA	NA	2500000	0.0215240072225141	2500000
Phosphorus (Mt)	Food	NA	NA	NA	8	0.125825950053028	8
Land use (Mha)	Food	NA	NA	NA	1300	0.168861821363911	1300
GHG emissions (Mt)	Food	NA	NA	NA	5000	0.120485200046669	5000
Nitrogen (Mt)	Food	NA	NA	NA	90	0.0406118582055098	90
Biodiversity loss (PDF)	Food	NA	NA	NA	1	0.128522841862433	1
