# Supplementary material for: Environmental impacts from European food consumption can be reduced with carbon pricing or a value-added tax reform
Source: Nat Food. 2026 Jan 20;7(1):74–87. doi: 10.1038/s43016-025-01284-y (PMC12851928; doi:10.1038/s43016-025-01284-y)
Supplement: Supplementary file 5 — Statistical source data. [file 43016_2025_1284_MOESM5_ESM.csv]

country	value	var	indicator
AU	0.00122530356526894	impact	Biodiversity loss
AT	0.000726674049561351	impact	Biodiversity loss
BE	0.000132206473890275	impact	Biodiversity loss
BR	0.00471371693307258	impact	Biodiversity loss
BG	0.000935156214552438	impact	Biodiversity loss
CA	0.0000753492751850486	impact	Biodiversity loss
CN	0.000434674988548996	impact	Biodiversity loss
HR	0.000677724461828703	impact	Biodiversity loss
CY	0.00031023224947083	impact	Biodiversity loss
CZ	0.000481934513116517	impact	Biodiversity loss
DK	0.000335219129741686	impact	Biodiversity loss
EE	0.0000509998680118683	impact	Biodiversity loss
FI	0.0000442220679419378	impact	Biodiversity loss
FR	0.00886632379572529	impact	Biodiversity loss
DE	0.0015746575463286	impact	Biodiversity loss
GR	0.00650240746147817	impact	Biodiversity loss
HU	0.000721778676984994	impact	Biodiversity loss
IN	0.00146375098154021	impact	Biodiversity loss
ID	0.00560983633593122	impact	Biodiversity loss
IE	0.000204763419658463	impact	Biodiversity loss
IT	0.013182517397478	impact	Biodiversity loss
JP	0.00000893701068827053	impact	Biodiversity loss
LV	0.0000865790505715825	impact	Biodiversity loss
LT	0.000160416133259559	impact	Biodiversity loss
LU	0.00000696212738824785	impact	Biodiversity loss
MT	0.0000146739740932443	impact	Biodiversity loss
MX	0.00130616351339452	impact	Biodiversity loss
NL	0.00013072425229961	impact	Biodiversity loss
NO	0.0000133173864305321	impact	Biodiversity loss
PL	0.00259357056085174	impact	Biodiversity loss
PT	0.00411500149074317	impact	Biodiversity loss
WF	0.0148648177823159	impact	Biodiversity loss
WL	0.01548140479841	impact	Biodiversity loss
WA	0.00427264984911889	impact	Biodiversity loss
WE	0.00261761543820919	impact	Biodiversity loss
WM	0.000506399216325074	impact	Biodiversity loss
RO	0.00221654515341916	impact	Biodiversity loss
RU	0.000144315220174915	impact	Biodiversity loss
SK	0.000697169086265187	impact	Biodiversity loss
SI	0.000149175349705196	impact	Biodiversity loss
ZA	0.00131376320246712	impact	Biodiversity loss
KR	0.00000135855358610653	impact	Biodiversity loss
ES	0.0257524276173002	impact	Biodiversity loss
SE	0.0000845873755341989	impact	Biodiversity loss
CH	0.0000786283105501378	impact	Biodiversity loss
TW	0.000194989403552849	impact	Biodiversity loss
TR	0.00163977333869348	impact	Biodiversity loss
GB	0.000193629209046736	impact	Biodiversity loss
US	0.00160779805272223	impact	Biodiversity loss
AU	2.61556951116362	impact	Land use
AT	1.54882785611771	impact	Land use
BE	1.07331538471584	impact	Land use
BR	4.57513360428059	impact	Land use
BG	3.07063711852787	impact	Land use
CA	1.83971112886393	impact	Land use
CN	1.26839021935382	impact	Land use
HR	1.54699064561997	impact	Land use
CY	0.328813365218916	impact	Land use
CZ	2.76339008585549	impact	Land use
DK	2.34553959891582	impact	Land use
EE	0.977147264124492	impact	Land use
FI	3.62004260053377	impact	Land use
FR	15.9381986750825	impact	Land use
DE	10.6329589239863	impact	Land use
GR	5.21754262712916	impact	Land use
HU	3.64624295108598	impact	Land use
IN	1.27405975706114	impact	Land use
ID	1.30205787860734	impact	Land use
IE	4.17231082553264	impact	Land use
IT	12.4475014798479	impact	Land use
JP	0.0115456107931597	impact	Land use
LV	1.31303487373561	impact	Land use
LT	1.66353933191501	impact	Land use
LU	0.0530280677594953	impact	Land use
MT	0.0092193750925165	impact	Land use
MX	0.605890042329344	impact	Land use
NL	0.801009714187753	impact	Land use
NO	1.47743677553068	impact	Land use
PL	12.4018312105541	impact	Land use
PT	3.48380395957846	impact	Land use
WF	32.3201732622906	impact	Land use
WL	13.3143841303996	impact	Land use
WA	12.3541812840332	impact	Land use
WE	9.03529154034259	impact	Land use
WM	2.54409164004741	impact	Land use
RO	6.5296840076483	impact	Land use
RU	3.64678479199154	impact	Land use
SK	1.60782158709117	impact	Land use
SI	0.440010838355683	impact	Land use
ZA	0.777709015514822	impact	Land use
KR	0.00482153108756603	impact	Land use
ES	18.7801614471168	impact	Land use
SE	3.79074779908298	impact	Land use
CH	0.215886033119621	impact	Land use
TW	0.0293541496450653	impact	Land use
TR	1.32752105466936	impact	Land use
GB	2.96853921737202	impact	Land use
US	5.80848398017485	impact	Land use
AU	0.00568746690498866	impact	Nitrogen
AT	0.0330327918611075	impact	Nitrogen
BE	0.0818209378070082	impact	Nitrogen
BR	0.0269810409071354	impact	Nitrogen
BG	0.0419888209290658	impact	Nitrogen
CA	0.0208266152513149	impact	Nitrogen
CN	0.0479522368333205	impact	Nitrogen
HR	0.0112568071165468	impact	Nitrogen
CY	0.0018788008432069	impact	Nitrogen
CZ	0.100191970489189	impact	Nitrogen
DK	0.0679177823736065	impact	Nitrogen
EE	0.0121234878190187	impact	Nitrogen
FI	0.0395390422037568	impact	Nitrogen
FR	0.462574879295032	impact	Nitrogen
DE	0.415759025479934	impact	Nitrogen
GR	0.0524446799463114	impact	Nitrogen
HU	0.0771001801733113	impact	Nitrogen
IN	0.0317536036514588	impact	Nitrogen
ID	0.0166647632088698	impact	Nitrogen
IE	0.118574298215777	impact	Nitrogen
IT	0.18190623294182	impact	Nitrogen
JP	0.000241839603193091	impact	Nitrogen
LV	0.0103515405735876	impact	Nitrogen
LT	0.0326344674043225	impact	Nitrogen
LU	0.00143684530168561	impact	Nitrogen
MT	0.00035378831392678	impact	Nitrogen
MX	0.00502581727878616	impact	Nitrogen
NL	0.084588215475757	impact	Nitrogen
NO	0.00960023684166011	impact	Nitrogen
PL	0.401814647174115	impact	Nitrogen
PT	0.0398242613334454	impact	Nitrogen
WF	0.0922850376799411	impact	Nitrogen
WL	0.0693447741651618	impact	Nitrogen
WA	0.161802347305491	impact	Nitrogen
WE	0.238134306171962	impact	Nitrogen
WM	0.0600781425877503	impact	Nitrogen
RO	0.0919320825179056	impact	Nitrogen
RU	0.0220886668497198	impact	Nitrogen
SK	0.0419173463296077	impact	Nitrogen
SI	0.0134905126750472	impact	Nitrogen
ZA	0.00553709451632612	impact	Nitrogen
KR	0.000172527917922823	impact	Nitrogen
ES	0.211100058270372	impact	Nitrogen
SE	0.0435501932117673	impact	Nitrogen
CH	0.00405465138584989	impact	Nitrogen
TW	0.000523989731426082	impact	Nitrogen
TR	0.0237891236509621	impact	Nitrogen
GB	0.061917651678681	impact	Nitrogen
US	0.0795016082977282	impact	Nitrogen
AU	0.00740617733095959	impact	Phosphorus
AT	0.00948406661449165	impact	Phosphorus
BE	0.012287795856381	impact	Phosphorus
BR	0.0530347784542126	impact	Phosphorus
BG	0.00226115913439429	impact	Phosphorus
CA	0.00240297013641485	impact	Phosphorus
CN	0.0131707472752642	impact	Phosphorus
HR	0.00122922222504392	impact	Phosphorus
CY	0.000870766588998687	impact	Phosphorus
CZ	0.0100682646504961	impact	Phosphorus
DK	0.00495577145050769	impact	Phosphorus
EE	0.00190320671126607	impact	Phosphorus
FI	0.00437642065002972	impact	Phosphorus
FR	0.117415706602271	impact	Phosphorus
DE	0.0660619554255933	impact	Phosphorus
GR	0.00786154281079187	impact	Phosphorus
HU	0.00251034952147868	impact	Phosphorus
IN	0.0283801549914365	impact	Phosphorus
ID	0.0000664333350463348	impact	Phosphorus
IE	0.0890769425650927	impact	Phosphorus
IT	0.0415339113260393	impact	Phosphorus
JP	0.0000555285361619016	impact	Phosphorus
LV	0.00205977677190935	impact	Phosphorus
LT	0.00788203256554198	impact	Phosphorus
LU	0.00104931383721607	impact	Phosphorus
MT	0.0000290963327238784	impact	Phosphorus
MX	0.00285264514350815	impact	Phosphorus
NL	0.0256245572806849	impact	Phosphorus
NO	0.00255370750808	impact	Phosphorus
PL	0.0948512841903887	impact	Phosphorus
PT	0.0128965720091335	impact	Phosphorus
WF	0.0432896402449842	impact	Phosphorus
WL	0.114008135625474	impact	Phosphorus
WA	0.0580548827493946	impact	Phosphorus
WE	0.0314644754969004	impact	Phosphorus
WM	0.00953927860748581	impact	Phosphorus
RO	0.00912030329581117	impact	Phosphorus
RU	0.00332451255737887	impact	Phosphorus
SK	0.00309339264131529	impact	Phosphorus
SI	0.0061215136348477	impact	Phosphorus
ZA	0.0034137898542633	impact	Phosphorus
KR	0.0000362948650562702	impact	Phosphorus
ES	0.0563065845518904	impact	Phosphorus
SE	0.00686237150276452	impact	Phosphorus
CH	0.00155363125585061	impact	Phosphorus
TW	0.0000664913970531414	impact	Phosphorus
TR	0.00308909172511288	impact	Phosphorus
GB	0.01833502705089	impact	Phosphorus
US	0.0127153255361974	impact	Phosphorus
AU	2.14288408804695	impact	GHG emissions
AT	7.35911272543706	impact	GHG emissions
BE	14.6409044116063	impact	GHG emissions
BR	7.41157186303552	impact	GHG emissions
BG	7.36069089993766	impact	GHG emissions
CA	2.00756442411148	impact	GHG emissions
CN	9.46855201026926	impact	GHG emissions
HR	3.28899742548258	impact	GHG emissions
CY	0.782437016200648	impact	GHG emissions
CZ	11.7129929718877	impact	GHG emissions
DK	9.95340519867502	impact	GHG emissions
EE	2.29617112919877	impact	GHG emissions
FI	6.44703845444297	impact	GHG emissions
FR	60.2619161578086	impact	GHG emissions
DE	74.9766178015261	impact	GHG emissions
GR	10.85049887204	impact	GHG emissions
HU	8.63507138748282	impact	GHG emissions
IN	4.12437802223959	impact	GHG emissions
ID	2.20031907203791	impact	GHG emissions
IE	10.0105866278056	impact	GHG emissions
IT	47.2562325721792	impact	GHG emissions
JP	0.774476248696321	impact	GHG emissions
LV	1.38309184211701	impact	GHG emissions
LT	3.43498837546744	impact	GHG emissions
LU	0.684344479217354	impact	GHG emissions
MT	0.0730002815160579	impact	GHG emissions
MX	1.08468897291554	impact	GHG emissions
NL	17.6360257022462	impact	GHG emissions
NO	2.42218834367713	impact	GHG emissions
PL	55.5167432780047	impact	GHG emissions
PT	7.02702848404836	impact	GHG emissions
WF	25.6903589692546	impact	GHG emissions
WL	19.0714787245199	impact	GHG emissions
WA	34.9282733112299	impact	GHG emissions
WE	10.8982771232497	impact	GHG emissions
WM	11.8976837322282	impact	GHG emissions
RO	12.8466261486904	impact	GHG emissions
RU	18.2688359499823	impact	GHG emissions
SK	3.13868066815112	impact	GHG emissions
SI	1.7218748116633	impact	GHG emissions
ZA	5.66441912865394	impact	GHG emissions
KR	0.456187694485961	impact	GHG emissions
ES	31.3201962443851	impact	GHG emissions
SE	6.56172159531712	impact	GHG emissions
CH	1.21520922115684	impact	GHG emissions
TW	0.655492098050585	impact	GHG emissions
TR	4.53568757893015	impact	GHG emissions
GB	12.8773080610432	impact	GHG emissions
US	7.45317003299566	impact	GHG emissions
AU	197.522654309201	impact	Water
AT	91.4068628478578	impact	Water
BE	275.634938814661	impact	Water
BR	199.79376467959	impact	Water
BG	179.5669783631	impact	Water
CA	21.9097999439302	impact	Water
CN	547.829602477283	impact	Water
HR	20.8970917137121	impact	Water
CY	103.989421700718	impact	Water
CZ	96.0173450146562	impact	Water
DK	124.014501260984	impact	Water
EE	3.83426485090247	impact	Water
FI	40.5857578024378	impact	Water
FR	1662.3605752545	impact	Water
DE	535.800132311332	impact	Water
GR	1744.35309730137	impact	Water
HU	156.344323950192	impact	Water
IN	1797.84338540115	impact	Water
ID	37.4781973442092	impact	Water
IE	84.0728301760474	impact	Water
IT	3238.62174810796	impact	Water
JP	1.50217786494104	impact	Water
LV	10.0257613536312	impact	Water
LT	23.5917548516331	impact	Water
LU	0.924955314867299	impact	Water
MT	6.32614713752705	impact	Water
MX	459.691182523794	impact	Water
NL	373.226335115635	impact	Water
NO	20.1573470182865	impact	Water
PL	1407.37974578862	impact	Water
PT	1233.87866977185	impact	Water
WF	3647.32418789665	impact	Water
WL	1482.88333240826	impact	Water
WA	9019.76155200929	impact	Water
WE	563.540626149762	impact	Water
WM	8230.80446579334	impact	Water
RO	476.153452363937	impact	Water
RU	170.517319677427	impact	Water
SK	179.154570182277	impact	Water
SI	10.809191888629	impact	Water
ZA	234.7799067791	impact	Water
KR	2.15806647782244	impact	Water
ES	11992.4005334738	impact	Water
SE	46.2880919706037	impact	Water
CH	6.66282183066652	impact	Water
TW	2.76836750800343	impact	Water
TR	907.291652412951	impact	Water
GB	101.968684312608	impact	Water
US	2038.1698827835	impact	Water
AT	0.00217472033764262	footprint	Biodiversity loss
BE	0.00405271360438724	footprint	Biodiversity loss
BG	0.00103238457889043	footprint	Biodiversity loss
CY	0.000301549180888963	footprint	Biodiversity loss
CZ	0.00130209662150748	footprint	Biodiversity loss
DE	0.0180799540897889	footprint	Biodiversity loss
DK	0.00148811820761486	footprint	Biodiversity loss
EE	0.000390407966531163	footprint	Biodiversity loss
EL	0.00594335235308466	footprint	Biodiversity loss
ES	0.0261097097857604	footprint	Biodiversity loss
FI	0.00075384054400751	footprint	Biodiversity loss
FR	0.0169086982933062	footprint	Biodiversity loss
HR	0.000732237680783318	footprint	Biodiversity loss
HU	0.000928916301511163	footprint	Biodiversity loss
IE	0.00121498509859356	footprint	Biodiversity loss
IT	0.0223670974893057	footprint	Biodiversity loss
LT	0.000403728803540593	footprint	Biodiversity loss
LU	0.000828143547393043	footprint	Biodiversity loss
LV	0.000241724379423347	footprint	Biodiversity loss
MT	0.0000559898523251794	footprint	Biodiversity loss
NL	0.00742393311978407	footprint	Biodiversity loss
PL	0.00491705752480057	footprint	Biodiversity loss
PT	0.00579230395793036	footprint	Biodiversity loss
RO	0.00228911590812332	footprint	Biodiversity loss
SE	0.0014962993758278	footprint	Biodiversity loss
SI	0.000494071503266689	footprint	Biodiversity loss
SK	0.000799691756413965	footprint	Biodiversity loss
AT	4.20567573182277	footprint	Land use
BE	7.39892867690042	footprint	Land use
BG	2.66588110095935	footprint	Land use
CY	0.375387323006179	footprint	Land use
CZ	3.86323007331925	footprint	Land use
DE	35.9431415469877	footprint	Land use
DK	4.31370150150143	footprint	Land use
EE	1.24187296023457	footprint	Land use
EL	6.44847205743709	footprint	Land use
ES	27.1483981906281	footprint	Land use
FI	4.63924848310736	footprint	Land use
FR	30.5632679240256	footprint	Land use
HR	1.74140273470256	footprint	Land use
HU	2.73113820637987	footprint	Land use
IE	4.26668561227796	footprint	Land use
IT	27.5845285617547	footprint	Land use
LT	1.87641475633988	footprint	Land use
LU	1.54096854405217	footprint	Land use
LV	1.18401311641421	footprint	Land use
MT	0.0890410910120071	footprint	Land use
NL	13.7728061466844	footprint	Land use
PL	14.7756086480938	footprint	Land use
PT	6.08061711336096	footprint	Land use
RO	6.20580854475506	footprint	Land use
SE	6.23085589993489	footprint	Land use
SI	0.935790174341803	footprint	Land use
SK	1.69748305304972	footprint	Land use
AT	0.0770383121327919	footprint	Nitrogen
BE	0.125049643051623	footprint	Nitrogen
BG	0.0355082201121499	footprint	Nitrogen
CY	0.00358131295214836	footprint	Nitrogen
CZ	0.109919785776846	footprint	Nitrogen
DE	0.747102756002851	footprint	Nitrogen
DK	0.0842780167224307	footprint	Nitrogen
EE	0.0115946470950415	footprint	Nitrogen
EL	0.0743591802220851	footprint	Nitrogen
ES	0.321897983536562	footprint	Nitrogen
FI	0.0578691848912976	footprint	Nitrogen
FR	0.508902024332938	footprint	Nitrogen
HR	0.0207570522934083	footprint	Nitrogen
HU	0.0529992101723383	footprint	Nitrogen
IE	0.0775749492360687	footprint	Nitrogen
IT	0.382675946283338	footprint	Nitrogen
LT	0.0335571413647121	footprint	Nitrogen
LU	0.0215969382609442	footprint	Nitrogen
LV	0.0143896491879107	footprint	Nitrogen
MT	0.00115197091202099	footprint	Nitrogen
NL	0.186490559057206	footprint	Nitrogen
PL	0.400461177449842	footprint	Nitrogen
PT	0.0665157002657091	footprint	Nitrogen
RO	0.0976661857354366	footprint	Nitrogen
SE	0.0872175306152736	footprint	Nitrogen
SI	0.0187428896452671	footprint	Nitrogen
SK	0.0361692711876426	footprint	Nitrogen
AT	0.0199065037312597	footprint	Phosphorus
BE	0.0384062646951999	footprint	Phosphorus
BG	0.00538130044625781	footprint	Phosphorus
CY	0.00113661919203098	footprint	Phosphorus
CZ	0.0159213112734606	footprint	Phosphorus
DE	0.204305334964687	footprint	Phosphorus
DK	0.0158945245212297	footprint	Phosphorus
EE	0.00291045639054492	footprint	Phosphorus
EL	0.017163313634177	footprint	Phosphorus
ES	0.0975145909200905	footprint	Phosphorus
FI	0.010205137022426	footprint	Phosphorus
FR	0.15322879314843	footprint	Phosphorus
HR	0.00464526909549097	footprint	Phosphorus
HU	0.00754081891751087	footprint	Phosphorus
IE	0.0268757044479321	footprint	Phosphorus
IT	0.120604288901719	footprint	Phosphorus
LT	0.00797195449350446	footprint	Phosphorus
LU	0.0068241117705021	footprint	Phosphorus
LV	0.0026531735424782	footprint	Phosphorus
MT	0.000418059253358262	footprint	Phosphorus
NL	0.0816784029370596	footprint	Phosphorus
PL	0.0917145445321116	footprint	Phosphorus
PT	0.0223300677219604	footprint	Phosphorus
RO	0.0162255575089595	footprint	Phosphorus
SE	0.0220053128279206	footprint	Phosphorus
SI	0.00670318449982139	footprint	Phosphorus
SK	0.00644300003410587	footprint	Phosphorus
AT	12.4295983182614	footprint	GHG emissions
BE	22.4938973202619	footprint	GHG emissions
BG	7.1087942185684	footprint	GHG emissions
CY	0.807359698775842	footprint	GHG emissions
CZ	15.3084325632585	footprint	GHG emissions
DE	119.492545989949	footprint	GHG emissions
DK	12.3125439911511	footprint	GHG emissions
EE	2.64834105893599	footprint	GHG emissions
EL	14.5597944030458	footprint	GHG emissions
ES	49.4656937194147	footprint	GHG emissions
FI	10.0333050842963	footprint	GHG emissions
FR	81.425081615687	footprint	GHG emissions
HR	4.80237851568231	footprint	GHG emissions
HU	9.25320953823643	footprint	GHG emissions
IE	10.7610811279176	footprint	GHG emissions
IT	83.5574545183781	footprint	GHG emissions
LT	4.39892787556928	footprint	GHG emissions
LU	2.9784035559012	footprint	GHG emissions
LV	1.88765793412064	footprint	GHG emissions
MT	0.267078706658941	footprint	GHG emissions
NL	29.9522003887968	footprint	GHG emissions
PL	55.7027752320642	footprint	GHG emissions
PT	11.8149618285314	footprint	GHG emissions
RO	16.9020025263953	footprint	GHG emissions
SE	14.1228126425384	footprint	GHG emissions
SI	2.88780683567465	footprint	GHG emissions
SK	5.05186102527524	footprint	GHG emissions
AT	719.939806841673	footprint	Water
BE	2409.62017387564	footprint	Water
BG	514.990215689944	footprint	Water
CY	105.990849421956	footprint	Water
CZ	553.145876504905	footprint	Water
DE	10021.1386000496	footprint	Water
DK	546.079969845129	footprint	Water
EE	148.792557041228	footprint	Water
EL	1692.19570501548	footprint	Water
ES	10117.0203910779	footprint	Water
FI	488.601940575275	footprint	Water
FR	6755.2828193874	footprint	Water
HR	170.216187279353	footprint	Water
HU	471.508757304248	footprint	Water
IE	580.346179557619	footprint	Water
IT	7279.5546178115	footprint	Water
LT	219.095707866472	footprint	Water
LU	535.92910723234	footprint	Water
LV	84.2892963075065	footprint	Water
MT	23.9292523051879	footprint	Water
NL	3493.12491137113	footprint	Water
PL	2847.24818557718	footprint	Water
PT	1647.03757735016	footprint	Water
RO	784.932728416062	footprint	Water
SE	882.246610258301	footprint	Water
SI	296.642076943734	footprint	Water
SK	421.117955378248	footprint	Water
NA	0.449478019067351	Food_outside	Biodiversity loss
NA	0.550521980932649	Food_within	Biodiversity loss
NA	0.452427340415787	Food_outside	Land use
NA	0.547572659584213	Food_within	Land use
NA	0.269205319140604	Food_outside	Nitrogen
NA	0.730794680859396	Food_within	Nitrogen
NA	0.406130173768639	Food_outside	Phosphorus
NA	0.593869826231361	Food_within	Phosphorus
NA	0.307504995798746	Food_outside	GHG emissions
NA	0.692495004201254	Food_within	GHG emissions
NA	0.551799833007742	Food_outside	Water
NA	0.448200166992258	Food_within	Water
