# Supplementary material for: Environmental impacts from European food consumption can be reduced with carbon pricing or a value-added tax reform
Source: Nat Food. 2026 Jan 20;7(1):74–87. doi: 10.1038/s43016-025-01284-y (PMC12851928; doi:10.1038/s43016-025-01284-y)
Supplement: Supplementary file 6 — Statistical source data. [file 43016_2025_1284_MOESM6_ESM.csv]

category	policy	countryname	variable	relative_change
Bread and cereals	VAT_increase	Austria	demand_reduction_rel	-0.00324281387166997
Fruits and vegetables	VAT_increase	Austria	demand_reduction_rel	-0.00533605488669942
Veg. oils and fats	VAT_increase	Austria	demand_reduction_rel	-0.0132840135437236
Milk and dairy	VAT_increase	Austria	demand_reduction_rel	-0.00329721693956594
Fish and seafood	VAT_increase	Austria	demand_reduction_rel	0.00137918434992484
Beef	VAT_increase	Austria	demand_reduction_rel	-0.099204708733079
Pork	VAT_increase	Austria	demand_reduction_rel	-0.0910916847296434
Poultry	VAT_increase	Austria	demand_reduction_rel	-0.0928452147159697
Other meat/animal products	VAT_increase	Austria	demand_reduction_rel	-0.0908960957229705
NEC incl. sugar	VAT_increase	Austria	demand_reduction_rel	-0.00713896443778035
Bread and cereals	VAT_increase	Austria	price_increase_rel	0
Fruits and vegetables	VAT_increase	Austria	price_increase_rel	0
Veg. oils and fats	VAT_increase	Austria	price_increase_rel	0
Milk and dairy	VAT_increase	Austria	price_increase_rel	0
Fish and seafood	VAT_increase	Austria	price_increase_rel	0
Beef	VAT_increase	Austria	price_increase_rel	0.0909090909090908
Pork	VAT_increase	Austria	price_increase_rel	0.0909090909090908
Poultry	VAT_increase	Austria	price_increase_rel	0.0909090909090908
Other meat/animal products	VAT_increase	Austria	price_increase_rel	0.0909090909090908
NEC incl. sugar	VAT_increase	Austria	price_increase_rel	0
Bread and cereals	VAT_increase	Belgium	demand_reduction_rel	-0.00951855787427314
Fruits and vegetables	VAT_increase	Belgium	demand_reduction_rel	-0.029708508030319
Veg. oils and fats	VAT_increase	Belgium	demand_reduction_rel	-0.109024044469146
Milk and dairy	VAT_increase	Belgium	demand_reduction_rel	-0.0196763407917079
Fish and seafood	VAT_increase	Belgium	demand_reduction_rel	-0.05091490137985
Beef	VAT_increase	Belgium	demand_reduction_rel	-0.119676985418857
Pork	VAT_increase	Belgium	demand_reduction_rel	-0.156668822285839
Poultry	VAT_increase	Belgium	demand_reduction_rel	-0.126192712135893
Other meat/animal products	VAT_increase	Belgium	demand_reduction_rel	-0.114578752912101
NEC incl. sugar	VAT_increase	Belgium	demand_reduction_rel	-0.026717689433523
Bread and cereals	VAT_increase	Belgium	price_increase_rel	0
Fruits and vegetables	VAT_increase	Belgium	price_increase_rel	0
Veg. oils and fats	VAT_increase	Belgium	price_increase_rel	0
Milk and dairy	VAT_increase	Belgium	price_increase_rel	0
Fish and seafood	VAT_increase	Belgium	price_increase_rel	0
Beef	VAT_increase	Belgium	price_increase_rel	0.141509433962264
Pork	VAT_increase	Belgium	price_increase_rel	0.141509433962264
Poultry	VAT_increase	Belgium	price_increase_rel	0.141509433962264
Other meat/animal products	VAT_increase	Belgium	price_increase_rel	0.141509433962264
NEC incl. sugar	VAT_increase	Belgium	price_increase_rel	0
Bread and cereals	VAT_increase	Bulgaria	demand_reduction_rel	0
Fruits and vegetables	VAT_increase	Bulgaria	demand_reduction_rel	0
Veg. oils and fats	VAT_increase	Bulgaria	demand_reduction_rel	0
Milk and dairy	VAT_increase	Bulgaria	demand_reduction_rel	0
Fish and seafood	VAT_increase	Bulgaria	demand_reduction_rel	0
Beef	VAT_increase	Bulgaria	demand_reduction_rel	0
Pork	VAT_increase	Bulgaria	demand_reduction_rel	0
Poultry	VAT_increase	Bulgaria	demand_reduction_rel	0
Other meat/animal products	VAT_increase	Bulgaria	demand_reduction_rel	0
NEC incl. sugar	VAT_increase	Bulgaria	demand_reduction_rel	0
Bread and cereals	VAT_increase	Bulgaria	price_increase_rel	0
Fruits and vegetables	VAT_increase	Bulgaria	price_increase_rel	0
Veg. oils and fats	VAT_increase	Bulgaria	price_increase_rel	0
Milk and dairy	VAT_increase	Bulgaria	price_increase_rel	0
Fish and seafood	VAT_increase	Bulgaria	price_increase_rel	0
Beef	VAT_increase	Bulgaria	price_increase_rel	0
Pork	VAT_increase	Bulgaria	price_increase_rel	0
Poultry	VAT_increase	Bulgaria	price_increase_rel	0
Other meat/animal products	VAT_increase	Bulgaria	price_increase_rel	0
NEC incl. sugar	VAT_increase	Bulgaria	price_increase_rel	0
Bread and cereals	VAT_increase	Croatia	demand_reduction_rel	-0.0183706809174762
Fruits and vegetables	VAT_increase	Croatia	demand_reduction_rel	-0.0241179892708065
Veg. oils and fats	VAT_increase	Croatia	demand_reduction_rel	-0.121169699915012
Milk and dairy	VAT_increase	Croatia	demand_reduction_rel	-0.0351986916029187
Fish and seafood	VAT_increase	Croatia	demand_reduction_rel	-0.00226918445774291
Beef	VAT_increase	Croatia	demand_reduction_rel	-0.159755512534423
Pork	VAT_increase	Croatia	demand_reduction_rel	-0.17619112908431
Poultry	VAT_increase	Croatia	demand_reduction_rel	-0.229323391185073
Other meat/animal products	VAT_increase	Croatia	demand_reduction_rel	-0.121373087077146
NEC incl. sugar	VAT_increase	Croatia	demand_reduction_rel	-0.0871009426499432
Bread and cereals	VAT_increase	Croatia	price_increase_rel	0
Fruits and vegetables	VAT_increase	Croatia	price_increase_rel	0
Veg. oils and fats	VAT_increase	Croatia	price_increase_rel	0
Milk and dairy	VAT_increase	Croatia	price_increase_rel	0
Fish and seafood	VAT_increase	Croatia	price_increase_rel	0
Beef	VAT_increase	Croatia	price_increase_rel	0.19047619047619
Pork	VAT_increase	Croatia	price_increase_rel	0.19047619047619
Poultry	VAT_increase	Croatia	price_increase_rel	0.19047619047619
Other meat/animal products	VAT_increase	Croatia	price_increase_rel	0.19047619047619
NEC incl. sugar	VAT_increase	Croatia	price_increase_rel	0
Bread and cereals	VAT_increase	Cyprus	demand_reduction_rel	-0.0430185944754707
Fruits and vegetables	VAT_increase	Cyprus	demand_reduction_rel	0.0186276059867935
Veg. oils and fats	VAT_increase	Cyprus	demand_reduction_rel	-0.127672820812917
Milk and dairy	VAT_increase	Cyprus	demand_reduction_rel	-0.0238373754277691
Fish and seafood	VAT_increase	Cyprus	demand_reduction_rel	-0.165203376659392
Beef	VAT_increase	Cyprus	demand_reduction_rel	-0.210873553920702
Pork	VAT_increase	Cyprus	demand_reduction_rel	0.0296587109230977
Poultry	VAT_increase	Cyprus	demand_reduction_rel	-0.096330328038698
Other meat/animal products	VAT_increase	Cyprus	demand_reduction_rel	-0.125933693299325
NEC incl. sugar	VAT_increase	Cyprus	demand_reduction_rel	-0.158896358854379
Bread and cereals	VAT_increase	Cyprus	price_increase_rel	0
Fruits and vegetables	VAT_increase	Cyprus	price_increase_rel	0
Veg. oils and fats	VAT_increase	Cyprus	price_increase_rel	0
Milk and dairy	VAT_increase	Cyprus	price_increase_rel	0
Fish and seafood	VAT_increase	Cyprus	price_increase_rel	0
Beef	VAT_increase	Cyprus	price_increase_rel	0.133333333333333
Pork	VAT_increase	Cyprus	price_increase_rel	0.133333333333333
Poultry	VAT_increase	Cyprus	price_increase_rel	0.133333333333333
Other meat/animal products	VAT_increase	Cyprus	price_increase_rel	0.133333333333333
NEC incl. sugar	VAT_increase	Cyprus	price_increase_rel	0
Bread and cereals	VAT_increase	Czechia	demand_reduction_rel	-0.0102061255294472
Fruits and vegetables	VAT_increase	Czechia	demand_reduction_rel	-0.00551560239174226
Veg. oils and fats	VAT_increase	Czechia	demand_reduction_rel	-0.0121267766870317
Milk and dairy	VAT_increase	Czechia	demand_reduction_rel	-0.00514116487240378
Fish and seafood	VAT_increase	Czechia	demand_reduction_rel	-0.0120627785892552
Beef	VAT_increase	Czechia	demand_reduction_rel	-0.044423268816597
Pork	VAT_increase	Czechia	demand_reduction_rel	-0.0365582979948596
Poultry	VAT_increase	Czechia	demand_reduction_rel	-0.0378108524764967
Other meat/animal products	VAT_increase	Czechia	demand_reduction_rel	-0.0471598485802368
NEC incl. sugar	VAT_increase	Czechia	demand_reduction_rel	-0.00970108696169255
Bread and cereals	VAT_increase	Czechia	price_increase_rel	0
Fruits and vegetables	VAT_increase	Czechia	price_increase_rel	0
Veg. oils and fats	VAT_increase	Czechia	price_increase_rel	0
Milk and dairy	VAT_increase	Czechia	price_increase_rel	0
Fish and seafood	VAT_increase	Czechia	price_increase_rel	0
Beef	VAT_increase	Czechia	price_increase_rel	0.0521739130434784
Pork	VAT_increase	Czechia	price_increase_rel	0.0521739130434784
Poultry	VAT_increase	Czechia	price_increase_rel	0.0521739130434784
Other meat/animal products	VAT_increase	Czechia	price_increase_rel	0.0521739130434784
NEC incl. sugar	VAT_increase	Czechia	price_increase_rel	0
Bread and cereals	VAT_increase	Denmark	demand_reduction_rel	0
Fruits and vegetables	VAT_increase	Denmark	demand_reduction_rel	0
Veg. oils and fats	VAT_increase	Denmark	demand_reduction_rel	0
Milk and dairy	VAT_increase	Denmark	demand_reduction_rel	0
Fish and seafood	VAT_increase	Denmark	demand_reduction_rel	0
Beef	VAT_increase	Denmark	demand_reduction_rel	0
Pork	VAT_increase	Denmark	demand_reduction_rel	0
Poultry	VAT_increase	Denmark	demand_reduction_rel	0
Other meat/animal products	VAT_increase	Denmark	demand_reduction_rel	0
NEC incl. sugar	VAT_increase	Denmark	demand_reduction_rel	0
Bread and cereals	VAT_increase	Denmark	price_increase_rel	0
Fruits and vegetables	VAT_increase	Denmark	price_increase_rel	0
Veg. oils and fats	VAT_increase	Denmark	price_increase_rel	0
Milk and dairy	VAT_increase	Denmark	price_increase_rel	0
Fish and seafood	VAT_increase	Denmark	price_increase_rel	0
Beef	VAT_increase	Denmark	price_increase_rel	0
Pork	VAT_increase	Denmark	price_increase_rel	0
Poultry	VAT_increase	Denmark	price_increase_rel	0
Other meat/animal products	VAT_increase	Denmark	price_increase_rel	0
NEC incl. sugar	VAT_increase	Denmark	price_increase_rel	0
Bread and cereals	VAT_increase	Estonia	demand_reduction_rel	0
Fruits and vegetables	VAT_increase	Estonia	demand_reduction_rel	0
Veg. oils and fats	VAT_increase	Estonia	demand_reduction_rel	0
Milk and dairy	VAT_increase	Estonia	demand_reduction_rel	0
Fish and seafood	VAT_increase	Estonia	demand_reduction_rel	0
Beef	VAT_increase	Estonia	demand_reduction_rel	0
Pork	VAT_increase	Estonia	demand_reduction_rel	0
Poultry	VAT_increase	Estonia	demand_reduction_rel	0
Other meat/animal products	VAT_increase	Estonia	demand_reduction_rel	0
NEC incl. sugar	VAT_increase	Estonia	demand_reduction_rel	0
Bread and cereals	VAT_increase	Estonia	price_increase_rel	0
Fruits and vegetables	VAT_increase	Estonia	price_increase_rel	0
Veg. oils and fats	VAT_increase	Estonia	price_increase_rel	0
Milk and dairy	VAT_increase	Estonia	price_increase_rel	0
Fish and seafood	VAT_increase	Estonia	price_increase_rel	0
Beef	VAT_increase	Estonia	price_increase_rel	0
Pork	VAT_increase	Estonia	price_increase_rel	0
Poultry	VAT_increase	Estonia	price_increase_rel	0
Other meat/animal products	VAT_increase	Estonia	price_increase_rel	0
NEC incl. sugar	VAT_increase	Estonia	price_increase_rel	0
Bread and cereals	VAT_increase	Finland	demand_reduction_rel	-0.0200162905229598
Fruits and vegetables	VAT_increase	Finland	demand_reduction_rel	-0.0298206845263898
Veg. oils and fats	VAT_increase	Finland	demand_reduction_rel	0.0172077921848753
Milk and dairy	VAT_increase	Finland	demand_reduction_rel	-0.003514799539238
Fish and seafood	VAT_increase	Finland	demand_reduction_rel	0.0210799389499439
Beef	VAT_increase	Finland	demand_reduction_rel	-0.0537875437460626
Pork	VAT_increase	Finland	demand_reduction_rel	-0.115552516495314
Poultry	VAT_increase	Finland	demand_reduction_rel	-0.0938462668770133
Other meat/animal products	VAT_increase	Finland	demand_reduction_rel	-0.0225691840655492
NEC incl. sugar	VAT_increase	Finland	demand_reduction_rel	-0.00469094105520915
Bread and cereals	VAT_increase	Finland	price_increase_rel	0
Fruits and vegetables	VAT_increase	Finland	price_increase_rel	0
Veg. oils and fats	VAT_increase	Finland	price_increase_rel	0
Milk and dairy	VAT_increase	Finland	price_increase_rel	0
Fish and seafood	VAT_increase	Finland	price_increase_rel	0
Beef	VAT_increase	Finland	price_increase_rel	0.0877192982456139
Pork	VAT_increase	Finland	price_increase_rel	0.0877192982456139
Poultry	VAT_increase	Finland	price_increase_rel	0.0877192982456139
Other meat/animal products	VAT_increase	Finland	price_increase_rel	0.0877192982456139
NEC incl. sugar	VAT_increase	Finland	price_increase_rel	0
Bread and cereals	VAT_increase	France	demand_reduction_rel	-0.114231361990284
Fruits and vegetables	VAT_increase	France	demand_reduction_rel	-0.0145027720188462
Veg. oils and fats	VAT_increase	France	demand_reduction_rel	-0.00529133096413107
Milk and dairy	VAT_increase	France	demand_reduction_rel	-0.0331973696632005
Fish and seafood	VAT_increase	France	demand_reduction_rel	0.00764962753426241
Beef	VAT_increase	France	demand_reduction_rel	-0.105361453327746
Pork	VAT_increase	France	demand_reduction_rel	-0.201748369698093
Poultry	VAT_increase	France	demand_reduction_rel	-0.140766475122595
Other meat/animal products	VAT_increase	France	demand_reduction_rel	-0.151329474098405
NEC incl. sugar	VAT_increase	France	demand_reduction_rel	-0.0485360623657955
Bread and cereals	VAT_increase	France	price_increase_rel	0
Fruits and vegetables	VAT_increase	France	price_increase_rel	0
Veg. oils and fats	VAT_increase	France	price_increase_rel	0
Milk and dairy	VAT_increase	France	price_increase_rel	0
Fish and seafood	VAT_increase	France	price_increase_rel	0
Beef	VAT_increase	France	price_increase_rel	0.137440758293839
Pork	VAT_increase	France	price_increase_rel	0.137440758293839
Poultry	VAT_increase	France	price_increase_rel	0.137440758293839
Other meat/animal products	VAT_increase	France	price_increase_rel	0.137440758293839
NEC incl. sugar	VAT_increase	France	price_increase_rel	0
Bread and cereals	VAT_increase	Germany	demand_reduction_rel	-0.0146113871788316
Fruits and vegetables	VAT_increase	Germany	demand_reduction_rel	-0.0242770180696548
Veg. oils and fats	VAT_increase	Germany	demand_reduction_rel	-0.0905569527335414
Milk and dairy	VAT_increase	Germany	demand_reduction_rel	-0.0102222296756031
Fish and seafood	VAT_increase	Germany	demand_reduction_rel	-0.0388427493984283
Beef	VAT_increase	Germany	demand_reduction_rel	-0.075306106393263
Pork	VAT_increase	Germany	demand_reduction_rel	-0.0896765248915636
Poultry	VAT_increase	Germany	demand_reduction_rel	-0.104759208374373
Other meat/animal products	VAT_increase	Germany	demand_reduction_rel	-0.0811712419315253
NEC incl. sugar	VAT_increase	Germany	demand_reduction_rel	-0.0232821975911593
Bread and cereals	VAT_increase	Germany	price_increase_rel	0
Fruits and vegetables	VAT_increase	Germany	price_increase_rel	0
Veg. oils and fats	VAT_increase	Germany	price_increase_rel	0
Milk and dairy	VAT_increase	Germany	price_increase_rel	0
Fish and seafood	VAT_increase	Germany	price_increase_rel	0
Beef	VAT_increase	Germany	price_increase_rel	0.11214953271028
Pork	VAT_increase	Germany	price_increase_rel	0.11214953271028
Poultry	VAT_increase	Germany	price_increase_rel	0.11214953271028
Other meat/animal products	VAT_increase	Germany	price_increase_rel	0.11214953271028
NEC incl. sugar	VAT_increase	Germany	price_increase_rel	0
Bread and cereals	VAT_increase	Greece	demand_reduction_rel	-0.0195374433923225
Fruits and vegetables	VAT_increase	Greece	demand_reduction_rel	-0.00587894990380634
Veg. oils and fats	VAT_increase	Greece	demand_reduction_rel	-0.0397714526320106
Milk and dairy	VAT_increase	Greece	demand_reduction_rel	-0.00500339059982384
Fish and seafood	VAT_increase	Greece	demand_reduction_rel	-0.0156563773353371
Beef	VAT_increase	Greece	demand_reduction_rel	-0.0734738658761397
Pork	VAT_increase	Greece	demand_reduction_rel	-0.0747908522822559
Poultry	VAT_increase	Greece	demand_reduction_rel	-0.0726520485758964
Other meat/animal products	VAT_increase	Greece	demand_reduction_rel	-0.118205982921584
NEC incl. sugar	VAT_increase	Greece	demand_reduction_rel	-0.0338271290209276
Bread and cereals	VAT_increase	Greece	price_increase_rel	0
Fruits and vegetables	VAT_increase	Greece	price_increase_rel	0
Veg. oils and fats	VAT_increase	Greece	price_increase_rel	0
Milk and dairy	VAT_increase	Greece	price_increase_rel	0
Fish and seafood	VAT_increase	Greece	price_increase_rel	0
Beef	VAT_increase	Greece	price_increase_rel	0.097345132743363
Pork	VAT_increase	Greece	price_increase_rel	0.097345132743363
Poultry	VAT_increase	Greece	price_increase_rel	0.097345132743363
Other meat/animal products	VAT_increase	Greece	price_increase_rel	0.097345132743363
NEC incl. sugar	VAT_increase	Greece	price_increase_rel	0
Bread and cereals	VAT_increase	Hungary	demand_reduction_rel	-0.00533799816361084
Fruits and vegetables	VAT_increase	Hungary	demand_reduction_rel	-0.0205206500540709
Veg. oils and fats	VAT_increase	Hungary	demand_reduction_rel	-0.049447233984049
Milk and dairy	VAT_increase	Hungary	demand_reduction_rel	-0.0239494208626771
Fish and seafood	VAT_increase	Hungary	demand_reduction_rel	-0.0389887492609581
Beef	VAT_increase	Hungary	demand_reduction_rel	-0.14919093960268
Pork	VAT_increase	Hungary	demand_reduction_rel	-0.231684186537994
Poultry	VAT_increase	Hungary	demand_reduction_rel	-0.198599896473527
Other meat/animal products	VAT_increase	Hungary	demand_reduction_rel	-0.176752626001574
NEC incl. sugar	VAT_increase	Hungary	demand_reduction_rel	-0.060487453646626
Bread and cereals	VAT_increase	Hungary	price_increase_rel	0
Fruits and vegetables	VAT_increase	Hungary	price_increase_rel	0
Veg. oils and fats	VAT_increase	Hungary	price_increase_rel	0
Milk and dairy	VAT_increase	Hungary	price_increase_rel	0
Fish and seafood	VAT_increase	Hungary	price_increase_rel	0
Beef	VAT_increase	Hungary	price_increase_rel	0.209523809523809
Pork	VAT_increase	Hungary	price_increase_rel	0.209523809523809
Poultry	VAT_increase	Hungary	price_increase_rel	0.209523809523809
Other meat/animal products	VAT_increase	Hungary	price_increase_rel	0.209523809523809
NEC incl. sugar	VAT_increase	Hungary	price_increase_rel	0
Bread and cereals	VAT_increase	Ireland	demand_reduction_rel	-0.0279828116476435
Fruits and vegetables	VAT_increase	Ireland	demand_reduction_rel	-0.0280434894852329
Veg. oils and fats	VAT_increase	Ireland	demand_reduction_rel	0.020445648351377
Milk and dairy	VAT_increase	Ireland	demand_reduction_rel	-0.0168957784455417
Fish and seafood	VAT_increase	Ireland	demand_reduction_rel	-0.00365738231386998
Beef	VAT_increase	Ireland	demand_reduction_rel	-0.219205529513072
Pork	VAT_increase	Ireland	demand_reduction_rel	-0.370526764173683
Poultry	VAT_increase	Ireland	demand_reduction_rel	-0.273991695088797
Other meat/animal products	VAT_increase	Ireland	demand_reduction_rel	-0.198685477702324
NEC incl. sugar	VAT_increase	Ireland	demand_reduction_rel	-0.0385176444503797
Bread and cereals	VAT_increase	Ireland	price_increase_rel	0
Fruits and vegetables	VAT_increase	Ireland	price_increase_rel	0
Veg. oils and fats	VAT_increase	Ireland	price_increase_rel	0
Milk and dairy	VAT_increase	Ireland	price_increase_rel	0
Fish and seafood	VAT_increase	Ireland	price_increase_rel	0
Beef	VAT_increase	Ireland	price_increase_rel	0.23
Pork	VAT_increase	Ireland	price_increase_rel	0.23
Poultry	VAT_increase	Ireland	price_increase_rel	0.23
Other meat/animal products	VAT_increase	Ireland	price_increase_rel	0.23
NEC incl. sugar	VAT_increase	Ireland	price_increase_rel	0
Bread and cereals	VAT_increase	Italy	demand_reduction_rel	-0.0394322993192188
Fruits and vegetables	VAT_increase	Italy	demand_reduction_rel	-0.013088131958247
Veg. oils and fats	VAT_increase	Italy	demand_reduction_rel	-0.0681129030235354
Milk and dairy	VAT_increase	Italy	demand_reduction_rel	-0.0187337870891723
Fish and seafood	VAT_increase	Italy	demand_reduction_rel	-0.0401875003678911
Beef	VAT_increase	Italy	demand_reduction_rel	-0.0908283740056308
Pork	VAT_increase	Italy	demand_reduction_rel	-0.108757671842156
Poultry	VAT_increase	Italy	demand_reduction_rel	-0.0687005290729618
Other meat/animal products	VAT_increase	Italy	demand_reduction_rel	-0.0972686419173627
NEC incl. sugar	VAT_increase	Italy	demand_reduction_rel	-0.0480437159823999
Bread and cereals	VAT_increase	Italy	price_increase_rel	0
Fruits and vegetables	VAT_increase	Italy	price_increase_rel	0
Veg. oils and fats	VAT_increase	Italy	price_increase_rel	0
Milk and dairy	VAT_increase	Italy	price_increase_rel	0
Fish and seafood	VAT_increase	Italy	price_increase_rel	0
Beef	VAT_increase	Italy	price_increase_rel	0.109090909090909
Pork	VAT_increase	Italy	price_increase_rel	0.109090909090909
Poultry	VAT_increase	Italy	price_increase_rel	0.109090909090909
Other meat/animal products	VAT_increase	Italy	price_increase_rel	0.109090909090909
NEC incl. sugar	VAT_increase	Italy	price_increase_rel	0
Bread and cereals	VAT_increase	Latvia	demand_reduction_rel	0
Fruits and vegetables	VAT_increase	Latvia	demand_reduction_rel	0
Veg. oils and fats	VAT_increase	Latvia	demand_reduction_rel	0
Milk and dairy	VAT_increase	Latvia	demand_reduction_rel	0
Fish and seafood	VAT_increase	Latvia	demand_reduction_rel	0
Beef	VAT_increase	Latvia	demand_reduction_rel	0
Pork	VAT_increase	Latvia	demand_reduction_rel	0
Poultry	VAT_increase	Latvia	demand_reduction_rel	0
Other meat/animal products	VAT_increase	Latvia	demand_reduction_rel	0
NEC incl. sugar	VAT_increase	Latvia	demand_reduction_rel	0
Bread and cereals	VAT_increase	Latvia	price_increase_rel	0
Fruits and vegetables	VAT_increase	Latvia	price_increase_rel	0
Veg. oils and fats	VAT_increase	Latvia	price_increase_rel	0
Milk and dairy	VAT_increase	Latvia	price_increase_rel	0
Fish and seafood	VAT_increase	Latvia	price_increase_rel	0
Beef	VAT_increase	Latvia	price_increase_rel	0
Pork	VAT_increase	Latvia	price_increase_rel	0
Poultry	VAT_increase	Latvia	price_increase_rel	0
Other meat/animal products	VAT_increase	Latvia	price_increase_rel	0
NEC incl. sugar	VAT_increase	Latvia	price_increase_rel	0
Bread and cereals	VAT_increase	Lithuania	demand_reduction_rel	0
Fruits and vegetables	VAT_increase	Lithuania	demand_reduction_rel	0
Veg. oils and fats	VAT_increase	Lithuania	demand_reduction_rel	0
Milk and dairy	VAT_increase	Lithuania	demand_reduction_rel	0
Fish and seafood	VAT_increase	Lithuania	demand_reduction_rel	0
Beef	VAT_increase	Lithuania	demand_reduction_rel	0
Pork	VAT_increase	Lithuania	demand_reduction_rel	0
Poultry	VAT_increase	Lithuania	demand_reduction_rel	0
Other meat/animal products	VAT_increase	Lithuania	demand_reduction_rel	0
NEC incl. sugar	VAT_increase	Lithuania	demand_reduction_rel	0
Bread and cereals	VAT_increase	Lithuania	price_increase_rel	0
Fruits and vegetables	VAT_increase	Lithuania	price_increase_rel	0
Veg. oils and fats	VAT_increase	Lithuania	price_increase_rel	0
Milk and dairy	VAT_increase	Lithuania	price_increase_rel	0
Fish and seafood	VAT_increase	Lithuania	price_increase_rel	0
Beef	VAT_increase	Lithuania	price_increase_rel	0
Pork	VAT_increase	Lithuania	price_increase_rel	0
Poultry	VAT_increase	Lithuania	price_increase_rel	0
Other meat/animal products	VAT_increase	Lithuania	price_increase_rel	0
NEC incl. sugar	VAT_increase	Lithuania	price_increase_rel	0
Bread and cereals	VAT_increase	Luxembourg	demand_reduction_rel	-0.0111612828096983
Fruits and vegetables	VAT_increase	Luxembourg	demand_reduction_rel	-0.0242850037990619
Veg. oils and fats	VAT_increase	Luxembourg	demand_reduction_rel	-0.0278380915541562
Milk and dairy	VAT_increase	Luxembourg	demand_reduction_rel	-0.00517845191445122
Fish and seafood	VAT_increase	Luxembourg	demand_reduction_rel	-0.0102686845446845
Beef	VAT_increase	Luxembourg	demand_reduction_rel	-0.154544462485165
Pork	VAT_increase	Luxembourg	demand_reduction_rel	-0.134247407120247
Poultry	VAT_increase	Luxembourg	demand_reduction_rel	-0.138817264721568
Other meat/animal products	VAT_increase	Luxembourg	demand_reduction_rel	-0.113739677500941
NEC incl. sugar	VAT_increase	Luxembourg	demand_reduction_rel	-0.0123119077559102
Bread and cereals	VAT_increase	Luxembourg	price_increase_rel	0
Fruits and vegetables	VAT_increase	Luxembourg	price_increase_rel	0
Veg. oils and fats	VAT_increase	Luxembourg	price_increase_rel	0
Milk and dairy	VAT_increase	Luxembourg	price_increase_rel	0
Fish and seafood	VAT_increase	Luxembourg	price_increase_rel	0
Beef	VAT_increase	Luxembourg	price_increase_rel	0.12621359223301
Pork	VAT_increase	Luxembourg	price_increase_rel	0.12621359223301
Poultry	VAT_increase	Luxembourg	price_increase_rel	0.12621359223301
Other meat/animal products	VAT_increase	Luxembourg	price_increase_rel	0.12621359223301
NEC incl. sugar	VAT_increase	Luxembourg	price_increase_rel	0
Bread and cereals	VAT_increase	Malta	demand_reduction_rel	-0.0705114624185961
Fruits and vegetables	VAT_increase	Malta	demand_reduction_rel	-0.0374772533966204
Veg. oils and fats	VAT_increase	Malta	demand_reduction_rel	-0.087419247652294
Milk and dairy	VAT_increase	Malta	demand_reduction_rel	-0.0322208633853212
Fish and seafood	VAT_increase	Malta	demand_reduction_rel	-0.074826857416448
Beef	VAT_increase	Malta	demand_reduction_rel	-0.181182522661189
Pork	VAT_increase	Malta	demand_reduction_rel	-0.217451073808007
Poultry	VAT_increase	Malta	demand_reduction_rel	-0.172612578172701
Other meat/animal products	VAT_increase	Malta	demand_reduction_rel	-0.0490026726709181
NEC incl. sugar	VAT_increase	Malta	demand_reduction_rel	-0.146960514218963
Bread and cereals	VAT_increase	Malta	price_increase_rel	0
Fruits and vegetables	VAT_increase	Malta	price_increase_rel	0
Veg. oils and fats	VAT_increase	Malta	price_increase_rel	0
Milk and dairy	VAT_increase	Malta	price_increase_rel	0
Fish and seafood	VAT_increase	Malta	price_increase_rel	0
Beef	VAT_increase	Malta	price_increase_rel	0.18
Pork	VAT_increase	Malta	price_increase_rel	0.18
Poultry	VAT_increase	Malta	price_increase_rel	0.18
Other meat/animal products	VAT_increase	Malta	price_increase_rel	0.18
NEC incl. sugar	VAT_increase	Malta	price_increase_rel	0
Bread and cereals	VAT_increase	Netherlands	demand_reduction_rel	-0.0175680271391874
Fruits and vegetables	VAT_increase	Netherlands	demand_reduction_rel	-0.0586803160369391
Veg. oils and fats	VAT_increase	Netherlands	demand_reduction_rel	-0.0218585773965192
Milk and dairy	VAT_increase	Netherlands	demand_reduction_rel	-0.0124071670963189
Fish and seafood	VAT_increase	Netherlands	demand_reduction_rel	0.000126580415991536
Beef	VAT_increase	Netherlands	demand_reduction_rel	-0.152753588832118
Pork	VAT_increase	Netherlands	demand_reduction_rel	-0.114348803986213
Poultry	VAT_increase	Netherlands	demand_reduction_rel	-0.179558081974199
Other meat/animal products	VAT_increase	Netherlands	demand_reduction_rel	-0.00680670024834683
NEC incl. sugar	VAT_increase	Netherlands	demand_reduction_rel	-0.0122612529546245
Bread and cereals	VAT_increase	Netherlands	price_increase_rel	0
Fruits and vegetables	VAT_increase	Netherlands	price_increase_rel	0
Veg. oils and fats	VAT_increase	Netherlands	price_increase_rel	0
Milk and dairy	VAT_increase	Netherlands	price_increase_rel	0
Fish and seafood	VAT_increase	Netherlands	price_increase_rel	0
Beef	VAT_increase	Netherlands	price_increase_rel	0.110091743119266
Pork	VAT_increase	Netherlands	price_increase_rel	0.110091743119266
Poultry	VAT_increase	Netherlands	price_increase_rel	0.110091743119266
Other meat/animal products	VAT_increase	Netherlands	price_increase_rel	0.110091743119266
NEC incl. sugar	VAT_increase	Netherlands	price_increase_rel	0
Bread and cereals	VAT_increase	Poland	demand_reduction_rel	-0.0198522503880035
Fruits and vegetables	VAT_increase	Poland	demand_reduction_rel	-0.0213623935244161
Veg. oils and fats	VAT_increase	Poland	demand_reduction_rel	-0.0389519476949659
Milk and dairy	VAT_increase	Poland	demand_reduction_rel	-0.00312881816054515
Fish and seafood	VAT_increase	Poland	demand_reduction_rel	-0.0753029523975495
Beef	VAT_increase	Poland	demand_reduction_rel	-0.125067702126867
Pork	VAT_increase	Poland	demand_reduction_rel	-0.144014471778234
Poultry	VAT_increase	Poland	demand_reduction_rel	-0.152390733147217
Other meat/animal products	VAT_increase	Poland	demand_reduction_rel	-0.131219363819619
NEC incl. sugar	VAT_increase	Poland	demand_reduction_rel	-0.0495471517156787
Bread and cereals	VAT_increase	Poland	price_increase_rel	0
Fruits and vegetables	VAT_increase	Poland	price_increase_rel	0
Veg. oils and fats	VAT_increase	Poland	price_increase_rel	0
Milk and dairy	VAT_increase	Poland	price_increase_rel	0
Fish and seafood	VAT_increase	Poland	price_increase_rel	0
Beef	VAT_increase	Poland	price_increase_rel	0.171428571428571
Pork	VAT_increase	Poland	price_increase_rel	0.171428571428571
Poultry	VAT_increase	Poland	price_increase_rel	0.171428571428571
Other meat/animal products	VAT_increase	Poland	price_increase_rel	0.171428571428571
NEC incl. sugar	VAT_increase	Poland	price_increase_rel	0
Bread and cereals	VAT_increase	Portugal	demand_reduction_rel	-0.0617782293102471
Fruits and vegetables	VAT_increase	Portugal	demand_reduction_rel	-0.00816001382610836
Veg. oils and fats	VAT_increase	Portugal	demand_reduction_rel	0.0562388010956911
Milk and dairy	VAT_increase	Portugal	demand_reduction_rel	-0.0273065725069634
Fish and seafood	VAT_increase	Portugal	demand_reduction_rel	-0.0245304021216168
Beef	VAT_increase	Portugal	demand_reduction_rel	-0.197715353351694
Pork	VAT_increase	Portugal	demand_reduction_rel	-0.185453538442218
Poultry	VAT_increase	Portugal	demand_reduction_rel	-0.263471651702792
Other meat/animal products	VAT_increase	Portugal	demand_reduction_rel	-0.220925464895924
NEC incl. sugar	VAT_increase	Portugal	demand_reduction_rel	-0.0486411526327351
Bread and cereals	VAT_increase	Portugal	price_increase_rel	0
Fruits and vegetables	VAT_increase	Portugal	price_increase_rel	0
Veg. oils and fats	VAT_increase	Portugal	price_increase_rel	0
Milk and dairy	VAT_increase	Portugal	price_increase_rel	0
Fish and seafood	VAT_increase	Portugal	price_increase_rel	0
Beef	VAT_increase	Portugal	price_increase_rel	0.160377358490566
Pork	VAT_increase	Portugal	price_increase_rel	0.160377358490566
Poultry	VAT_increase	Portugal	price_increase_rel	0.160377358490566
Other meat/animal products	VAT_increase	Portugal	price_increase_rel	0.160377358490566
NEC incl. sugar	VAT_increase	Portugal	price_increase_rel	0
Bread and cereals	VAT_increase	Romania	demand_reduction_rel	-0.00148483102393012
Fruits and vegetables	VAT_increase	Romania	demand_reduction_rel	-0.0168600691461297
Veg. oils and fats	VAT_increase	Romania	demand_reduction_rel	-0.0121447626049916
Milk and dairy	VAT_increase	Romania	demand_reduction_rel	-0.00694142458627013
Fish and seafood	VAT_increase	Romania	demand_reduction_rel	-0.0397957676743967
Beef	VAT_increase	Romania	demand_reduction_rel	-0.106975422154801
Pork	VAT_increase	Romania	demand_reduction_rel	-0.0752161718169383
Poultry	VAT_increase	Romania	demand_reduction_rel	-0.0802188766091459
Other meat/animal products	VAT_increase	Romania	demand_reduction_rel	-0.0670029222583695
NEC incl. sugar	VAT_increase	Romania	demand_reduction_rel	-0.040802250588747
Bread and cereals	VAT_increase	Romania	price_increase_rel	0
Fruits and vegetables	VAT_increase	Romania	price_increase_rel	0
Veg. oils and fats	VAT_increase	Romania	price_increase_rel	0
Milk and dairy	VAT_increase	Romania	price_increase_rel	0
Fish and seafood	VAT_increase	Romania	price_increase_rel	0
Beef	VAT_increase	Romania	price_increase_rel	0.0917431192660549
Pork	VAT_increase	Romania	price_increase_rel	0.0917431192660549
Poultry	VAT_increase	Romania	price_increase_rel	0.0917431192660549
Other meat/animal products	VAT_increase	Romania	price_increase_rel	0.0917431192660549
NEC incl. sugar	VAT_increase	Romania	price_increase_rel	0
Bread and cereals	VAT_increase	Slovakia	demand_reduction_rel	-0.0140766801844947
Fruits and vegetables	VAT_increase	Slovakia	demand_reduction_rel	-0.0110340202002603
Veg. oils and fats	VAT_increase	Slovakia	demand_reduction_rel	-0.00478345715014923
Milk and dairy	VAT_increase	Slovakia	demand_reduction_rel	-0.00440216253917942
Fish and seafood	VAT_increase	Slovakia	demand_reduction_rel	-0.037729358473226
Beef	VAT_increase	Slovakia	demand_reduction_rel	-0.111839792680124
Pork	VAT_increase	Slovakia	demand_reduction_rel	-0.0636949844946812
Poultry	VAT_increase	Slovakia	demand_reduction_rel	-0.0847177527839489
Other meat/animal products	VAT_increase	Slovakia	demand_reduction_rel	-0.062487078906817
NEC incl. sugar	VAT_increase	Slovakia	demand_reduction_rel	-0.0249083074260148
Bread and cereals	VAT_increase	Slovakia	price_increase_rel	0
Fruits and vegetables	VAT_increase	Slovakia	price_increase_rel	0
Veg. oils and fats	VAT_increase	Slovakia	price_increase_rel	0
Milk and dairy	VAT_increase	Slovakia	price_increase_rel	0
Fish and seafood	VAT_increase	Slovakia	price_increase_rel	0
Beef	VAT_increase	Slovakia	price_increase_rel	0.0909090909090908
Pork	VAT_increase	Slovakia	price_increase_rel	0.0909090909090908
Poultry	VAT_increase	Slovakia	price_increase_rel	0.0909090909090908
Other meat/animal products	VAT_increase	Slovakia	price_increase_rel	0.0909090909090908
NEC incl. sugar	VAT_increase	Slovakia	price_increase_rel	0
Bread and cereals	VAT_increase	Slovenia	demand_reduction_rel	-0.0209669904671069
Fruits and vegetables	VAT_increase	Slovenia	demand_reduction_rel	-0.0216950535546783
Veg. oils and fats	VAT_increase	Slovenia	demand_reduction_rel	-0.0621584513374197
Milk and dairy	VAT_increase	Slovenia	demand_reduction_rel	-0.0162403989479964
Fish and seafood	VAT_increase	Slovenia	demand_reduction_rel	0.0403136158541198
Beef	VAT_increase	Slovenia	demand_reduction_rel	-0.175394357374883
Pork	VAT_increase	Slovenia	demand_reduction_rel	-0.123270145719373
Poultry	VAT_increase	Slovenia	demand_reduction_rel	-0.175391029728337
Other meat/animal products	VAT_increase	Slovenia	demand_reduction_rel	-0.109904942981641
NEC incl. sugar	VAT_increase	Slovenia	demand_reduction_rel	-0.0104589924033582
Bread and cereals	VAT_increase	Slovenia	price_increase_rel	0
Fruits and vegetables	VAT_increase	Slovenia	price_increase_rel	0
Veg. oils and fats	VAT_increase	Slovenia	price_increase_rel	0
Milk and dairy	VAT_increase	Slovenia	price_increase_rel	0
Fish and seafood	VAT_increase	Slovenia	price_increase_rel	0
Beef	VAT_increase	Slovenia	price_increase_rel	0.114155251141552
Pork	VAT_increase	Slovenia	price_increase_rel	0.114155251141552
Poultry	VAT_increase	Slovenia	price_increase_rel	0.114155251141552
Other meat/animal products	VAT_increase	Slovenia	price_increase_rel	0.114155251141552
NEC incl. sugar	VAT_increase	Slovenia	price_increase_rel	0
Bread and cereals	VAT_increase	Spain	demand_reduction_rel	-0.0118090469146684
Fruits and vegetables	VAT_increase	Spain	demand_reduction_rel	-0.00562569254293163
Veg. oils and fats	VAT_increase	Spain	demand_reduction_rel	-0.0387468072893831
Milk and dairy	VAT_increase	Spain	demand_reduction_rel	-0.00467282839294805
Fish and seafood	VAT_increase	Spain	demand_reduction_rel	-0.0393016579773018
Beef	VAT_increase	Spain	demand_reduction_rel	-0.101506022457623
Pork	VAT_increase	Spain	demand_reduction_rel	-0.12811758629297
Poultry	VAT_increase	Spain	demand_reduction_rel	-0.116737724306601
Other meat/animal products	VAT_increase	Spain	demand_reduction_rel	-0.0484846678546764
NEC incl. sugar	VAT_increase	Spain	demand_reduction_rel	-0.0628196583855484
Bread and cereals	VAT_increase	Spain	price_increase_rel	0
Fruits and vegetables	VAT_increase	Spain	price_increase_rel	0
Veg. oils and fats	VAT_increase	Spain	price_increase_rel	0
Milk and dairy	VAT_increase	Spain	price_increase_rel	0
Fish and seafood	VAT_increase	Spain	price_increase_rel	0
Beef	VAT_increase	Spain	price_increase_rel	0.0999999999999999
Pork	VAT_increase	Spain	price_increase_rel	0.0999999999999999
Poultry	VAT_increase	Spain	price_increase_rel	0.0999999999999999
Other meat/animal products	VAT_increase	Spain	price_increase_rel	0.0999999999999999
NEC incl. sugar	VAT_increase	Spain	price_increase_rel	0
Bread and cereals	VAT_increase	Sweden	demand_reduction_rel	-0.0440515547169394
Fruits and vegetables	VAT_increase	Sweden	demand_reduction_rel	-0.00770434923623905
Veg. oils and fats	VAT_increase	Sweden	demand_reduction_rel	-0.0380195151087467
Milk and dairy	VAT_increase	Sweden	demand_reduction_rel	-0.0162040529050431
Fish and seafood	VAT_increase	Sweden	demand_reduction_rel	-0.0408003564563959
Beef	VAT_increase	Sweden	demand_reduction_rel	-0.219882432600223
Pork	VAT_increase	Sweden	demand_reduction_rel	-0.232099038680801
Poultry	VAT_increase	Sweden	demand_reduction_rel	-0.116123012272477
Other meat/animal products	VAT_increase	Sweden	demand_reduction_rel	-0.0236706408834285
NEC incl. sugar	VAT_increase	Sweden	demand_reduction_rel	-0.060484192455342
Bread and cereals	VAT_increase	Sweden	price_increase_rel	0
Fruits and vegetables	VAT_increase	Sweden	price_increase_rel	0
Veg. oils and fats	VAT_increase	Sweden	price_increase_rel	0
Milk and dairy	VAT_increase	Sweden	price_increase_rel	0
Fish and seafood	VAT_increase	Sweden	price_increase_rel	0
Beef	VAT_increase	Sweden	price_increase_rel	0.116071428571428
Pork	VAT_increase	Sweden	price_increase_rel	0.116071428571428
Poultry	VAT_increase	Sweden	price_increase_rel	0.116071428571428
Other meat/animal products	VAT_increase	Sweden	price_increase_rel	0.116071428571428
NEC incl. sugar	VAT_increase	Sweden	price_increase_rel	0
Bread and cereals	tax_GHG emissions	Austria	demand_reduction_rel	-0.0635233683679293
Fruits and vegetables	tax_GHG emissions	Austria	demand_reduction_rel	-0.0263669349382592
Veg. oils and fats	tax_GHG emissions	Austria	demand_reduction_rel	-0.058459883845362
Milk and dairy	tax_GHG emissions	Austria	demand_reduction_rel	-0.0459109546433595
Fish and seafood	tax_GHG emissions	Austria	demand_reduction_rel	0.00520481405461045
Beef	tax_GHG emissions	Austria	demand_reduction_rel	-0.107391231642247
Pork	tax_GHG emissions	Austria	demand_reduction_rel	-0.0140098469230666
Poultry	tax_GHG emissions	Austria	demand_reduction_rel	-0.0159169800516186
Other meat/animal products	tax_GHG emissions	Austria	demand_reduction_rel	-0.0243595202251774
NEC incl. sugar	tax_GHG emissions	Austria	demand_reduction_rel	-0.0243780818654638
Bread and cereals	tax_GHG emissions	Austria	price_increase_rel	0.0635722470771886
Fruits and vegetables	tax_GHG emissions	Austria	price_increase_rel	0.0211921895378318
Veg. oils and fats	tax_GHG emissions	Austria	price_increase_rel	0.058184619546706
Milk and dairy	tax_GHG emissions	Austria	price_increase_rel	0.0455396844060249
Fish and seafood	tax_GHG emissions	Austria	price_increase_rel	0.0245167614095421
Beef	tax_GHG emissions	Austria	price_increase_rel	0.105788532294786
Pork	tax_GHG emissions	Austria	price_increase_rel	0.0238710470802415
Poultry	tax_GHG emissions	Austria	price_increase_rel	0.0258355495411702
Other meat/animal products	tax_GHG emissions	Austria	price_increase_rel	0.0326104206409801
NEC incl. sugar	tax_GHG emissions	Austria	price_increase_rel	0.0224067860592367
Bread and cereals	tax_GHG emissions	Belgium	demand_reduction_rel	-0.0580562052651887
Fruits and vegetables	tax_GHG emissions	Belgium	demand_reduction_rel	-0.0326478996692067
Veg. oils and fats	tax_GHG emissions	Belgium	demand_reduction_rel	-0.0398276192571877
Milk and dairy	tax_GHG emissions	Belgium	demand_reduction_rel	-0.0480881282401314
Fish and seafood	tax_GHG emissions	Belgium	demand_reduction_rel	-0.0288706427446618
Beef	tax_GHG emissions	Belgium	demand_reduction_rel	-0.0735812764007153
Pork	tax_GHG emissions	Belgium	demand_reduction_rel	-0.0564324837255827
Poultry	tax_GHG emissions	Belgium	demand_reduction_rel	-0.0189663419036612
Other meat/animal products	tax_GHG emissions	Belgium	demand_reduction_rel	-0.031057171817547
NEC incl. sugar	tax_GHG emissions	Belgium	demand_reduction_rel	-0.0313476342767607
Bread and cereals	tax_GHG emissions	Belgium	price_increase_rel	0.0547076049090586
Fruits and vegetables	tax_GHG emissions	Belgium	price_increase_rel	0.0243743617408502
Veg. oils and fats	tax_GHG emissions	Belgium	price_increase_rel	0.0354771324251658
Milk and dairy	tax_GHG emissions	Belgium	price_increase_rel	0.0462409799794791
Fish and seafood	tax_GHG emissions	Belgium	price_increase_rel	0.0312768885687939
Beef	tax_GHG emissions	Belgium	price_increase_rel	0.0872904286138141
Pork	tax_GHG emissions	Belgium	price_increase_rel	0.0424016803598139
Poultry	tax_GHG emissions	Belgium	price_increase_rel	0.0366704632331749
Other meat/animal products	tax_GHG emissions	Belgium	price_increase_rel	0.0359740214439154
NEC incl. sugar	tax_GHG emissions	Belgium	price_increase_rel	0.0290912130890037
Bread and cereals	tax_GHG emissions	Bulgaria	demand_reduction_rel	-0.0587901087527676
Fruits and vegetables	tax_GHG emissions	Bulgaria	demand_reduction_rel	-0.0316697624472374
Veg. oils and fats	tax_GHG emissions	Bulgaria	demand_reduction_rel	-0.0672821368665893
Milk and dairy	tax_GHG emissions	Bulgaria	demand_reduction_rel	-0.0934082993419983
Fish and seafood	tax_GHG emissions	Bulgaria	demand_reduction_rel	-0.00540866658786018
Beef	tax_GHG emissions	Bulgaria	demand_reduction_rel	-0.0374010602437542
Pork	tax_GHG emissions	Bulgaria	demand_reduction_rel	-0.0174321375325688
Poultry	tax_GHG emissions	Bulgaria	demand_reduction_rel	-0.0275234276475206
Other meat/animal products	tax_GHG emissions	Bulgaria	demand_reduction_rel	-0.0530027757569041
NEC incl. sugar	tax_GHG emissions	Bulgaria	demand_reduction_rel	-0.0514535270415274
Bread and cereals	tax_GHG emissions	Bulgaria	price_increase_rel	0.0564041952177816
Fruits and vegetables	tax_GHG emissions	Bulgaria	price_increase_rel	0.0292325444536405
Veg. oils and fats	tax_GHG emissions	Bulgaria	price_increase_rel	0.0734822480933918
Milk and dairy	tax_GHG emissions	Bulgaria	price_increase_rel	0.0907094958476905
Fish and seafood	tax_GHG emissions	Bulgaria	price_increase_rel	0.0319188718219977
Beef	tax_GHG emissions	Bulgaria	price_increase_rel	0.0372448404906133
Pork	tax_GHG emissions	Bulgaria	price_increase_rel	0.0398556578143531
Poultry	tax_GHG emissions	Bulgaria	price_increase_rel	0.0518167748080037
Other meat/animal products	tax_GHG emissions	Bulgaria	price_increase_rel	0.0585762541489885
NEC incl. sugar	tax_GHG emissions	Bulgaria	price_increase_rel	0.0435506656100101
Bread and cereals	tax_GHG emissions	Croatia	demand_reduction_rel	-0.0530381733562266
Fruits and vegetables	tax_GHG emissions	Croatia	demand_reduction_rel	-0.0437329096972304
Veg. oils and fats	tax_GHG emissions	Croatia	demand_reduction_rel	-0.0372013167070061
Milk and dairy	tax_GHG emissions	Croatia	demand_reduction_rel	-0.088658637007707
Fish and seafood	tax_GHG emissions	Croatia	demand_reduction_rel	-0.0224167784172511
Beef	tax_GHG emissions	Croatia	demand_reduction_rel	-0.0513537204063744
Pork	tax_GHG emissions	Croatia	demand_reduction_rel	-0.0568004648521258
Poultry	tax_GHG emissions	Croatia	demand_reduction_rel	-0.0141290027078063
Other meat/animal products	tax_GHG emissions	Croatia	demand_reduction_rel	-0.0308940481932996
NEC incl. sugar	tax_GHG emissions	Croatia	demand_reduction_rel	-0.025177524448991
Bread and cereals	tax_GHG emissions	Croatia	price_increase_rel	0.0729593975857447
Fruits and vegetables	tax_GHG emissions	Croatia	price_increase_rel	0.0293582028920414
Veg. oils and fats	tax_GHG emissions	Croatia	price_increase_rel	0.0178886294438138
Milk and dairy	tax_GHG emissions	Croatia	price_increase_rel	0.103924812236121
Fish and seafood	tax_GHG emissions	Croatia	price_increase_rel	0.035955775032129
Beef	tax_GHG emissions	Croatia	price_increase_rel	0.04843060195529
Pork	tax_GHG emissions	Croatia	price_increase_rel	0.0376647263362333
Poultry	tax_GHG emissions	Croatia	price_increase_rel	0.0340078505552004
Other meat/animal products	tax_GHG emissions	Croatia	price_increase_rel	0.0321836899388144
NEC incl. sugar	tax_GHG emissions	Croatia	price_increase_rel	0.0333576441372197
Bread and cereals	tax_GHG emissions	Cyprus	demand_reduction_rel	-0.0332157015248569
Fruits and vegetables	tax_GHG emissions	Cyprus	demand_reduction_rel	-0.0300422355425553
Veg. oils and fats	tax_GHG emissions	Cyprus	demand_reduction_rel	-0.0585529785362897
Milk and dairy	tax_GHG emissions	Cyprus	demand_reduction_rel	-0.0609007296710659
Fish and seafood	tax_GHG emissions	Cyprus	demand_reduction_rel	-0.111610337610154
Beef	tax_GHG emissions	Cyprus	demand_reduction_rel	-0.173172392043338
Pork	tax_GHG emissions	Cyprus	demand_reduction_rel	0.0156318297319165
Poultry	tax_GHG emissions	Cyprus	demand_reduction_rel	-0.0822794864195623
Other meat/animal products	tax_GHG emissions	Cyprus	demand_reduction_rel	-0.0478791136227882
NEC incl. sugar	tax_GHG emissions	Cyprus	demand_reduction_rel	-0.0700997645982858
Bread and cereals	tax_GHG emissions	Cyprus	price_increase_rel	0.0237778257707986
Fruits and vegetables	tax_GHG emissions	Cyprus	price_increase_rel	0.0427194594924603
Veg. oils and fats	tax_GHG emissions	Cyprus	price_increase_rel	0.0284067729755089
Milk and dairy	tax_GHG emissions	Cyprus	price_increase_rel	0.0774688810892093
Fish and seafood	tax_GHG emissions	Cyprus	price_increase_rel	0.018410070334676
Beef	tax_GHG emissions	Cyprus	price_increase_rel	0.0806392410425204
Pork	tax_GHG emissions	Cyprus	price_increase_rel	0.0504736206237282
Poultry	tax_GHG emissions	Cyprus	price_increase_rel	0.0448164391067742
Other meat/animal products	tax_GHG emissions	Cyprus	price_increase_rel	0.0399774663015587
NEC incl. sugar	tax_GHG emissions	Cyprus	price_increase_rel	0.0378157817188967
Bread and cereals	tax_GHG emissions	Czechia	demand_reduction_rel	-0.0523137060070347
Fruits and vegetables	tax_GHG emissions	Czechia	demand_reduction_rel	-0.0455358018898975
Veg. oils and fats	tax_GHG emissions	Czechia	demand_reduction_rel	-0.0725223361621127
Milk and dairy	tax_GHG emissions	Czechia	demand_reduction_rel	-0.0507059787578645
Fish and seafood	tax_GHG emissions	Czechia	demand_reduction_rel	-0.0164936437936319
Beef	tax_GHG emissions	Czechia	demand_reduction_rel	-0.068775950357022
Pork	tax_GHG emissions	Czechia	demand_reduction_rel	-0.0478365920818705
Poultry	tax_GHG emissions	Czechia	demand_reduction_rel	-0.0456432294280641
Other meat/animal products	tax_GHG emissions	Czechia	demand_reduction_rel	-0.0704845185069899
NEC incl. sugar	tax_GHG emissions	Czechia	demand_reduction_rel	-0.0298188967654098
Bread and cereals	tax_GHG emissions	Czechia	price_increase_rel	0.0661598831781322
Fruits and vegetables	tax_GHG emissions	Czechia	price_increase_rel	0.0344977185609012
Veg. oils and fats	tax_GHG emissions	Czechia	price_increase_rel	0.0665350481220887
Milk and dairy	tax_GHG emissions	Czechia	price_increase_rel	0.0569179383344836
Fish and seafood	tax_GHG emissions	Czechia	price_increase_rel	0.0401901066117987
Beef	tax_GHG emissions	Czechia	price_increase_rel	0.0876987107109195
Pork	tax_GHG emissions	Czechia	price_increase_rel	0.0371861238473009
Poultry	tax_GHG emissions	Czechia	price_increase_rel	0.0240102354218679
Other meat/animal products	tax_GHG emissions	Czechia	price_increase_rel	0.0703894069503343
NEC incl. sugar	tax_GHG emissions	Czechia	price_increase_rel	0.0354550304670247
Bread and cereals	tax_GHG emissions	Denmark	demand_reduction_rel	-0.0455607040098803
Fruits and vegetables	tax_GHG emissions	Denmark	demand_reduction_rel	-0.0381361642823938
Veg. oils and fats	tax_GHG emissions	Denmark	demand_reduction_rel	-0.108118982221206
Milk and dairy	tax_GHG emissions	Denmark	demand_reduction_rel	-0.0654804917682609
Fish and seafood	tax_GHG emissions	Denmark	demand_reduction_rel	-0.0376709635193357
Beef	tax_GHG emissions	Denmark	demand_reduction_rel	-0.0306478440289989
Pork	tax_GHG emissions	Denmark	demand_reduction_rel	-0.0311901976455001
Poultry	tax_GHG emissions	Denmark	demand_reduction_rel	-0.0187619964431184
Other meat/animal products	tax_GHG emissions	Denmark	demand_reduction_rel	-0.0337989874588126
NEC incl. sugar	tax_GHG emissions	Denmark	demand_reduction_rel	-0.0377389472270691
Bread and cereals	tax_GHG emissions	Denmark	price_increase_rel	0.0563909429809136
Fruits and vegetables	tax_GHG emissions	Denmark	price_increase_rel	0.0240862274776119
Veg. oils and fats	tax_GHG emissions	Denmark	price_increase_rel	0.0462973013314493
Milk and dairy	tax_GHG emissions	Denmark	price_increase_rel	0.0832013146276904
Fish and seafood	tax_GHG emissions	Denmark	price_increase_rel	0.0375075391144184
Beef	tax_GHG emissions	Denmark	price_increase_rel	0.0666371292927174
Pork	tax_GHG emissions	Denmark	price_increase_rel	0.0457114187741396
Poultry	tax_GHG emissions	Denmark	price_increase_rel	0.0285077452755507
Other meat/animal products	tax_GHG emissions	Denmark	price_increase_rel	0.0384625344635416
NEC incl. sugar	tax_GHG emissions	Denmark	price_increase_rel	0.0311401835686152
Bread and cereals	tax_GHG emissions	Estonia	demand_reduction_rel	-0.0598392148088382
Fruits and vegetables	tax_GHG emissions	Estonia	demand_reduction_rel	-0.0454620861396651
Veg. oils and fats	tax_GHG emissions	Estonia	demand_reduction_rel	-0.00176016539786486
Milk and dairy	tax_GHG emissions	Estonia	demand_reduction_rel	-0.0707765770765977
Fish and seafood	tax_GHG emissions	Estonia	demand_reduction_rel	-0.0491168954795997
Beef	tax_GHG emissions	Estonia	demand_reduction_rel	-0.155643782950705
Pork	tax_GHG emissions	Estonia	demand_reduction_rel	-0.106631072711522
Poultry	tax_GHG emissions	Estonia	demand_reduction_rel	-0.0953679264870341
Other meat/animal products	tax_GHG emissions	Estonia	demand_reduction_rel	-0.0710742325340795
NEC incl. sugar	tax_GHG emissions	Estonia	demand_reduction_rel	-0.0580361660920501
Bread and cereals	tax_GHG emissions	Estonia	price_increase_rel	0.0563108997933706
Fruits and vegetables	tax_GHG emissions	Estonia	price_increase_rel	0.0275023716641642
Veg. oils and fats	tax_GHG emissions	Estonia	price_increase_rel	0.0854120553191609
Milk and dairy	tax_GHG emissions	Estonia	price_increase_rel	0.0822214348036824
Fish and seafood	tax_GHG emissions	Estonia	price_increase_rel	0.0468399399031013
Beef	tax_GHG emissions	Estonia	price_increase_rel	0.126936160880588
Pork	tax_GHG emissions	Estonia	price_increase_rel	0.039225183096558
Poultry	tax_GHG emissions	Estonia	price_increase_rel	0.0609359550650448
Other meat/animal products	tax_GHG emissions	Estonia	price_increase_rel	0.0892123541036599
NEC incl. sugar	tax_GHG emissions	Estonia	price_increase_rel	0.0524084838105309
Bread and cereals	tax_GHG emissions	Finland	demand_reduction_rel	-0.0518489008012987
Fruits and vegetables	tax_GHG emissions	Finland	demand_reduction_rel	-0.0661998408583226
Veg. oils and fats	tax_GHG emissions	Finland	demand_reduction_rel	-0.0366114615096239
Milk and dairy	tax_GHG emissions	Finland	demand_reduction_rel	-0.0551820903448041
Fish and seafood	tax_GHG emissions	Finland	demand_reduction_rel	-0.0487402922183244
Beef	tax_GHG emissions	Finland	demand_reduction_rel	-0.172258574874879
Pork	tax_GHG emissions	Finland	demand_reduction_rel	-0.05520445717089
Poultry	tax_GHG emissions	Finland	demand_reduction_rel	-0.00513245666887601
Other meat/animal products	tax_GHG emissions	Finland	demand_reduction_rel	-0.0422246396453064
NEC incl. sugar	tax_GHG emissions	Finland	demand_reduction_rel	-0.0307046296445251
Bread and cereals	tax_GHG emissions	Finland	price_increase_rel	0.0747594009169495
Fruits and vegetables	tax_GHG emissions	Finland	price_increase_rel	0.0221061505109648
Veg. oils and fats	tax_GHG emissions	Finland	price_increase_rel	0.0605044916296771
Milk and dairy	tax_GHG emissions	Finland	price_increase_rel	0.0537733024238057
Fish and seafood	tax_GHG emissions	Finland	price_increase_rel	0.033665805524127
Beef	tax_GHG emissions	Finland	price_increase_rel	0.127022792194194
Pork	tax_GHG emissions	Finland	price_increase_rel	0.0285623258448814
Poultry	tax_GHG emissions	Finland	price_increase_rel	0.0384544728521726
Other meat/animal products	tax_GHG emissions	Finland	price_increase_rel	0.0516868665842316
NEC incl. sugar	tax_GHG emissions	Finland	price_increase_rel	0.0313206323471233
Bread and cereals	tax_GHG emissions	France	demand_reduction_rel	-0.052163712969588
Fruits and vegetables	tax_GHG emissions	France	demand_reduction_rel	-0.0334183953251398
Veg. oils and fats	tax_GHG emissions	France	demand_reduction_rel	-0.0534919457002797
Milk and dairy	tax_GHG emissions	France	demand_reduction_rel	-0.0640413924197328
Fish and seafood	tax_GHG emissions	France	demand_reduction_rel	-0.0260541592845008
Beef	tax_GHG emissions	France	demand_reduction_rel	-0.104145059768018
Pork	tax_GHG emissions	France	demand_reduction_rel	-0.0784722383066886
Poultry	tax_GHG emissions	France	demand_reduction_rel	-0.037855870387546
Other meat/animal products	tax_GHG emissions	France	demand_reduction_rel	-0.0266355054677247
NEC incl. sugar	tax_GHG emissions	France	demand_reduction_rel	-0.0311701679751385
Bread and cereals	tax_GHG emissions	France	price_increase_rel	0.0582550178074106
Fruits and vegetables	tax_GHG emissions	France	price_increase_rel	0.0178688425108891
Veg. oils and fats	tax_GHG emissions	France	price_increase_rel	0.0636975866785032
Milk and dairy	tax_GHG emissions	France	price_increase_rel	0.0517583595782004
Fish and seafood	tax_GHG emissions	France	price_increase_rel	0.0288697864744687
Beef	tax_GHG emissions	France	price_increase_rel	0.0937667137457414
Pork	tax_GHG emissions	France	price_increase_rel	0.0230035848489578
Poultry	tax_GHG emissions	France	price_increase_rel	0.0227101299964293
Other meat/animal products	tax_GHG emissions	France	price_increase_rel	0.0374299098461176
NEC incl. sugar	tax_GHG emissions	France	price_increase_rel	0.028562027530699
Bread and cereals	tax_GHG emissions	Germany	demand_reduction_rel	-0.0532343976725584
Fruits and vegetables	tax_GHG emissions	Germany	demand_reduction_rel	-0.0348225943440902
Veg. oils and fats	tax_GHG emissions	Germany	demand_reduction_rel	-0.0356096568766704
Milk and dairy	tax_GHG emissions	Germany	demand_reduction_rel	-0.0452919045977448
Fish and seafood	tax_GHG emissions	Germany	demand_reduction_rel	-0.0336604396140015
Beef	tax_GHG emissions	Germany	demand_reduction_rel	-0.106189721252064
Pork	tax_GHG emissions	Germany	demand_reduction_rel	-0.0197939272768427
Poultry	tax_GHG emissions	Germany	demand_reduction_rel	-0.0199887263949626
Other meat/animal products	tax_GHG emissions	Germany	demand_reduction_rel	-0.0271403672556261
NEC incl. sugar	tax_GHG emissions	Germany	demand_reduction_rel	-0.0379173520082145
Bread and cereals	tax_GHG emissions	Germany	price_increase_rel	0.0594814504077525
Fruits and vegetables	tax_GHG emissions	Germany	price_increase_rel	0.0233808745914781
Veg. oils and fats	tax_GHG emissions	Germany	price_increase_rel	0.0522279028423621
Milk and dairy	tax_GHG emissions	Germany	price_increase_rel	0.05005695894397
Fish and seafood	tax_GHG emissions	Germany	price_increase_rel	0.0280025821595066
Beef	tax_GHG emissions	Germany	price_increase_rel	0.127561624343463
Pork	tax_GHG emissions	Germany	price_increase_rel	0.0299486967305408
Poultry	tax_GHG emissions	Germany	price_increase_rel	0.0223414986490439
Other meat/animal products	tax_GHG emissions	Germany	price_increase_rel	0.0317971569349573
NEC incl. sugar	tax_GHG emissions	Germany	price_increase_rel	0.0265328633878734
Bread and cereals	tax_GHG emissions	Greece	demand_reduction_rel	-0.044001239273398
Fruits and vegetables	tax_GHG emissions	Greece	demand_reduction_rel	-0.0407367276143222
Veg. oils and fats	tax_GHG emissions	Greece	demand_reduction_rel	-0.0411117289634645
Milk and dairy	tax_GHG emissions	Greece	demand_reduction_rel	-0.0662255718046542
Fish and seafood	tax_GHG emissions	Greece	demand_reduction_rel	-0.0358061209739546
Beef	tax_GHG emissions	Greece	demand_reduction_rel	-0.0489331381381737
Pork	tax_GHG emissions	Greece	demand_reduction_rel	-0.0682068002790331
Poultry	tax_GHG emissions	Greece	demand_reduction_rel	-0.0496262539947385
Other meat/animal products	tax_GHG emissions	Greece	demand_reduction_rel	-0.0687228950609571
NEC incl. sugar	tax_GHG emissions	Greece	demand_reduction_rel	-0.034756332499597
Bread and cereals	tax_GHG emissions	Greece	price_increase_rel	0.0596293925312973
Fruits and vegetables	tax_GHG emissions	Greece	price_increase_rel	0.0306847392478008
Veg. oils and fats	tax_GHG emissions	Greece	price_increase_rel	0.0391144836704559
Milk and dairy	tax_GHG emissions	Greece	price_increase_rel	0.0719326951260287
Fish and seafood	tax_GHG emissions	Greece	price_increase_rel	0.0213169947654399
Beef	tax_GHG emissions	Greece	price_increase_rel	0.0851960593254759
Pork	tax_GHG emissions	Greece	price_increase_rel	0.0329860537726066
Poultry	tax_GHG emissions	Greece	price_increase_rel	0.0316171260808133
Other meat/animal products	tax_GHG emissions	Greece	price_increase_rel	0.0513209315143653
NEC incl. sugar	tax_GHG emissions	Greece	price_increase_rel	0.036728197394947
Bread and cereals	tax_GHG emissions	Hungary	demand_reduction_rel	-0.0451991357375558
Fruits and vegetables	tax_GHG emissions	Hungary	demand_reduction_rel	-0.0433271557880792
Veg. oils and fats	tax_GHG emissions	Hungary	demand_reduction_rel	-0.0542034313257079
Milk and dairy	tax_GHG emissions	Hungary	demand_reduction_rel	-0.0493086818896937
Fish and seafood	tax_GHG emissions	Hungary	demand_reduction_rel	-0.097208478094338
Beef	tax_GHG emissions	Hungary	demand_reduction_rel	-0.0462165595298042
Pork	tax_GHG emissions	Hungary	demand_reduction_rel	-0.0556694318827349
Poultry	tax_GHG emissions	Hungary	demand_reduction_rel	-0.0475054218960497
Other meat/animal products	tax_GHG emissions	Hungary	demand_reduction_rel	-0.0381432506472283
NEC incl. sugar	tax_GHG emissions	Hungary	demand_reduction_rel	-0.0433485254288847
Bread and cereals	tax_GHG emissions	Hungary	price_increase_rel	0.0723183297268597
Fruits and vegetables	tax_GHG emissions	Hungary	price_increase_rel	0.0366005261955929
Veg. oils and fats	tax_GHG emissions	Hungary	price_increase_rel	0.0311173801054008
Milk and dairy	tax_GHG emissions	Hungary	price_increase_rel	0.0530390051229805
Fish and seafood	tax_GHG emissions	Hungary	price_increase_rel	0.0395319060622469
Beef	tax_GHG emissions	Hungary	price_increase_rel	0.0841898981177373
Pork	tax_GHG emissions	Hungary	price_increase_rel	0.0487952472549238
Poultry	tax_GHG emissions	Hungary	price_increase_rel	0.0454796255514695
Other meat/animal products	tax_GHG emissions	Hungary	price_increase_rel	0.0486015137239575
NEC incl. sugar	tax_GHG emissions	Hungary	price_increase_rel	0.0395828529554279
Bread and cereals	tax_GHG emissions	Ireland	demand_reduction_rel	-0.0559711756645415
Fruits and vegetables	tax_GHG emissions	Ireland	demand_reduction_rel	-0.0411726997225233
Veg. oils and fats	tax_GHG emissions	Ireland	demand_reduction_rel	-0.0504524580401362
Milk and dairy	tax_GHG emissions	Ireland	demand_reduction_rel	-0.0539658031742932
Fish and seafood	tax_GHG emissions	Ireland	demand_reduction_rel	-0.0204772131289847
Beef	tax_GHG emissions	Ireland	demand_reduction_rel	-0.0665990152044864
Pork	tax_GHG emissions	Ireland	demand_reduction_rel	-0.0755498156961172
Poultry	tax_GHG emissions	Ireland	demand_reduction_rel	-0.0202131030357378
Other meat/animal products	tax_GHG emissions	Ireland	demand_reduction_rel	-0.0636520535851446
NEC incl. sugar	tax_GHG emissions	Ireland	demand_reduction_rel	-0.0265554897916515
Bread and cereals	tax_GHG emissions	Ireland	price_increase_rel	0.0632049407369225
Fruits and vegetables	tax_GHG emissions	Ireland	price_increase_rel	0.0250718237730977
Veg. oils and fats	tax_GHG emissions	Ireland	price_increase_rel	0.0500425749740231
Milk and dairy	tax_GHG emissions	Ireland	price_increase_rel	0.0556214628833024
Fish and seafood	tax_GHG emissions	Ireland	price_increase_rel	0.0283761540630614
Beef	tax_GHG emissions	Ireland	price_increase_rel	0.0701376502237422
Pork	tax_GHG emissions	Ireland	price_increase_rel	0.0263305393983463
Poultry	tax_GHG emissions	Ireland	price_increase_rel	0.0142716463577975
Other meat/animal products	tax_GHG emissions	Ireland	price_increase_rel	0.0738809098594313
NEC incl. sugar	tax_GHG emissions	Ireland	price_increase_rel	0.0278863949013142
Bread and cereals	tax_GHG emissions	Italy	demand_reduction_rel	-0.0652054944179332
Fruits and vegetables	tax_GHG emissions	Italy	demand_reduction_rel	-0.0381102041028812
Veg. oils and fats	tax_GHG emissions	Italy	demand_reduction_rel	-0.0361562415292385
Milk and dairy	tax_GHG emissions	Italy	demand_reduction_rel	-0.0571321544667954
Fish and seafood	tax_GHG emissions	Italy	demand_reduction_rel	-0.0156251302836074
Beef	tax_GHG emissions	Italy	demand_reduction_rel	-0.0748989333124153
Pork	tax_GHG emissions	Italy	demand_reduction_rel	-0.081899899437528
Poultry	tax_GHG emissions	Italy	demand_reduction_rel	-0.0314061477131143
Other meat/animal products	tax_GHG emissions	Italy	demand_reduction_rel	-0.0586019971671357
NEC incl. sugar	tax_GHG emissions	Italy	demand_reduction_rel	-0.0326625770248925
Bread and cereals	tax_GHG emissions	Italy	price_increase_rel	0.0929139818402247
Fruits and vegetables	tax_GHG emissions	Italy	price_increase_rel	0.0215069458534008
Veg. oils and fats	tax_GHG emissions	Italy	price_increase_rel	0.0167382049396053
Milk and dairy	tax_GHG emissions	Italy	price_increase_rel	0.0559637013873737
Fish and seafood	tax_GHG emissions	Italy	price_increase_rel	0.01707638892529
Beef	tax_GHG emissions	Italy	price_increase_rel	0.09491043655122
Pork	tax_GHG emissions	Italy	price_increase_rel	0.0257225563923235
Poultry	tax_GHG emissions	Italy	price_increase_rel	0.0258213944980113
Other meat/animal products	tax_GHG emissions	Italy	price_increase_rel	0.0218451578990014
NEC incl. sugar	tax_GHG emissions	Italy	price_increase_rel	0.0277159014164735
Bread and cereals	tax_GHG emissions	Latvia	demand_reduction_rel	-0.0611287084608483
Fruits and vegetables	tax_GHG emissions	Latvia	demand_reduction_rel	-0.0452489394879868
Veg. oils and fats	tax_GHG emissions	Latvia	demand_reduction_rel	-0.075106610877284
Milk and dairy	tax_GHG emissions	Latvia	demand_reduction_rel	-0.0756341412837597
Fish and seafood	tax_GHG emissions	Latvia	demand_reduction_rel	-0.075911605600197
Beef	tax_GHG emissions	Latvia	demand_reduction_rel	-0.0538003432161934
Pork	tax_GHG emissions	Latvia	demand_reduction_rel	-0.0211698756707475
Poultry	tax_GHG emissions	Latvia	demand_reduction_rel	-0.106443246081276
Other meat/animal products	tax_GHG emissions	Latvia	demand_reduction_rel	-0.0395950499068517
NEC incl. sugar	tax_GHG emissions	Latvia	demand_reduction_rel	-0.0461106954055929
Bread and cereals	tax_GHG emissions	Latvia	price_increase_rel	0.0799863558898805
Fruits and vegetables	tax_GHG emissions	Latvia	price_increase_rel	0.0417229352142034
Veg. oils and fats	tax_GHG emissions	Latvia	price_increase_rel	0.0642884593082311
Milk and dairy	tax_GHG emissions	Latvia	price_increase_rel	0.0841512097372759
Fish and seafood	tax_GHG emissions	Latvia	price_increase_rel	0.0788911113573143
Beef	tax_GHG emissions	Latvia	price_increase_rel	0.116719898712164
Pork	tax_GHG emissions	Latvia	price_increase_rel	0.0374908177902308
Poultry	tax_GHG emissions	Latvia	price_increase_rel	0.044201165049684
Other meat/animal products	tax_GHG emissions	Latvia	price_increase_rel	0.0314755718142148
NEC incl. sugar	tax_GHG emissions	Latvia	price_increase_rel	0.0467054111672443
Bread and cereals	tax_GHG emissions	Lithuania	demand_reduction_rel	-0.060547742965669
Fruits and vegetables	tax_GHG emissions	Lithuania	demand_reduction_rel	-0.0386093790581205
Veg. oils and fats	tax_GHG emissions	Lithuania	demand_reduction_rel	-0.0537385365963869
Milk and dairy	tax_GHG emissions	Lithuania	demand_reduction_rel	-0.0590535807544103
Fish and seafood	tax_GHG emissions	Lithuania	demand_reduction_rel	-0.0362464464372181
Beef	tax_GHG emissions	Lithuania	demand_reduction_rel	-0.0700761536952749
Pork	tax_GHG emissions	Lithuania	demand_reduction_rel	-0.0231523592991156
Poultry	tax_GHG emissions	Lithuania	demand_reduction_rel	-0.0660314191808801
Other meat/animal products	tax_GHG emissions	Lithuania	demand_reduction_rel	-0.0231704638424603
NEC incl. sugar	tax_GHG emissions	Lithuania	demand_reduction_rel	-0.0415487721144346
Bread and cereals	tax_GHG emissions	Lithuania	price_increase_rel	0.103375130609069
Fruits and vegetables	tax_GHG emissions	Lithuania	price_increase_rel	0.0356734943988684
Veg. oils and fats	tax_GHG emissions	Lithuania	price_increase_rel	0.0837262696283272
Milk and dairy	tax_GHG emissions	Lithuania	price_increase_rel	0.0568002534208003
Fish and seafood	tax_GHG emissions	Lithuania	price_increase_rel	0.0372041843109695
Beef	tax_GHG emissions	Lithuania	price_increase_rel	0.0738074722300925
Pork	tax_GHG emissions	Lithuania	price_increase_rel	0.0395248297361824
Poultry	tax_GHG emissions	Lithuania	price_increase_rel	0.0556898784140025
Other meat/animal products	tax_GHG emissions	Lithuania	price_increase_rel	0.016301081166933
NEC incl. sugar	tax_GHG emissions	Lithuania	price_increase_rel	0.0388139423007894
Bread and cereals	tax_GHG emissions	Luxembourg	demand_reduction_rel	-0.0565708732762004
Fruits and vegetables	tax_GHG emissions	Luxembourg	demand_reduction_rel	-0.0346752649218936
Veg. oils and fats	tax_GHG emissions	Luxembourg	demand_reduction_rel	-0.0358824838030878
Milk and dairy	tax_GHG emissions	Luxembourg	demand_reduction_rel	-0.0567618030483794
Fish and seafood	tax_GHG emissions	Luxembourg	demand_reduction_rel	-0.0263579236012607
Beef	tax_GHG emissions	Luxembourg	demand_reduction_rel	-0.0974272750807808
Pork	tax_GHG emissions	Luxembourg	demand_reduction_rel	-0.0576777270206254
Poultry	tax_GHG emissions	Luxembourg	demand_reduction_rel	-0.0439644993483144
Other meat/animal products	tax_GHG emissions	Luxembourg	demand_reduction_rel	-0.062190655030194
NEC incl. sugar	tax_GHG emissions	Luxembourg	demand_reduction_rel	-0.0379076502490797
Bread and cereals	tax_GHG emissions	Luxembourg	price_increase_rel	0.0677107073503873
Fruits and vegetables	tax_GHG emissions	Luxembourg	price_increase_rel	0.0251989310109307
Veg. oils and fats	tax_GHG emissions	Luxembourg	price_increase_rel	0.0404312314959316
Milk and dairy	tax_GHG emissions	Luxembourg	price_increase_rel	0.055291735122874
Fish and seafood	tax_GHG emissions	Luxembourg	price_increase_rel	0.0299216461638309
Beef	tax_GHG emissions	Luxembourg	price_increase_rel	0.0792409829048913
Pork	tax_GHG emissions	Luxembourg	price_increase_rel	0.0290379752126885
Poultry	tax_GHG emissions	Luxembourg	price_increase_rel	0.0362214065247611
Other meat/animal products	tax_GHG emissions	Luxembourg	price_increase_rel	0.0682357952396074
NEC incl. sugar	tax_GHG emissions	Luxembourg	price_increase_rel	0.0323293450504072
Bread and cereals	tax_GHG emissions	Malta	demand_reduction_rel	-0.0351440941072442
Fruits and vegetables	tax_GHG emissions	Malta	demand_reduction_rel	-0.0378913490379385
Veg. oils and fats	tax_GHG emissions	Malta	demand_reduction_rel	-0.00661247271696148
Milk and dairy	tax_GHG emissions	Malta	demand_reduction_rel	-0.0581593368442028
Fish and seafood	tax_GHG emissions	Malta	demand_reduction_rel	-0.049753455631789
Beef	tax_GHG emissions	Malta	demand_reduction_rel	-0.0693311666050202
Pork	tax_GHG emissions	Malta	demand_reduction_rel	-0.0932053314866875
Poultry	tax_GHG emissions	Malta	demand_reduction_rel	-0.0303641104054993
Other meat/animal products	tax_GHG emissions	Malta	demand_reduction_rel	-0.0262782993913143
NEC incl. sugar	tax_GHG emissions	Malta	demand_reduction_rel	-0.0352213341953754
Bread and cereals	tax_GHG emissions	Malta	price_increase_rel	0.0439578902939968
Fruits and vegetables	tax_GHG emissions	Malta	price_increase_rel	0.0235492246268103
Veg. oils and fats	tax_GHG emissions	Malta	price_increase_rel	0.0282346026926177
Milk and dairy	tax_GHG emissions	Malta	price_increase_rel	0.0634321324421896
Fish and seafood	tax_GHG emissions	Malta	price_increase_rel	0.0190645668939099
Beef	tax_GHG emissions	Malta	price_increase_rel	0.0736340574146841
Pork	tax_GHG emissions	Malta	price_increase_rel	0.0319019724484409
Poultry	tax_GHG emissions	Malta	price_increase_rel	0.0190057656044566
Other meat/animal products	tax_GHG emissions	Malta	price_increase_rel	0.0322515941460719
NEC incl. sugar	tax_GHG emissions	Malta	price_increase_rel	0.0252825601438444
Bread and cereals	tax_GHG emissions	Netherlands	demand_reduction_rel	-0.0764964815139515
Fruits and vegetables	tax_GHG emissions	Netherlands	demand_reduction_rel	-0.033151225595543
Veg. oils and fats	tax_GHG emissions	Netherlands	demand_reduction_rel	-0.00981477700754863
Milk and dairy	tax_GHG emissions	Netherlands	demand_reduction_rel	-0.0526709539957788
Fish and seafood	tax_GHG emissions	Netherlands	demand_reduction_rel	-0.0321325416384603
Beef	tax_GHG emissions	Netherlands	demand_reduction_rel	-0.136397058163914
Pork	tax_GHG emissions	Netherlands	demand_reduction_rel	-0.0481373179363398
Poultry	tax_GHG emissions	Netherlands	demand_reduction_rel	-0.0248746717547155
Other meat/animal products	tax_GHG emissions	Netherlands	demand_reduction_rel	-0.0417547172407802
NEC incl. sugar	tax_GHG emissions	Netherlands	demand_reduction_rel	-0.0422327730464715
Bread and cereals	tax_GHG emissions	Netherlands	price_increase_rel	0.065903875976446
Fruits and vegetables	tax_GHG emissions	Netherlands	price_increase_rel	0.0296568905878424
Veg. oils and fats	tax_GHG emissions	Netherlands	price_increase_rel	0.0353251898324234
Milk and dairy	tax_GHG emissions	Netherlands	price_increase_rel	0.0546832063145791
Fish and seafood	tax_GHG emissions	Netherlands	price_increase_rel	0.0226916321064697
Beef	tax_GHG emissions	Netherlands	price_increase_rel	0.0964520548021502
Pork	tax_GHG emissions	Netherlands	price_increase_rel	0.0366900753276404
Poultry	tax_GHG emissions	Netherlands	price_increase_rel	0.028760615841294
Other meat/animal products	tax_GHG emissions	Netherlands	price_increase_rel	0.0425096048508497
NEC incl. sugar	tax_GHG emissions	Netherlands	price_increase_rel	0.043945268099702
Bread and cereals	tax_GHG emissions	Poland	demand_reduction_rel	-0.0670332148775068
Fruits and vegetables	tax_GHG emissions	Poland	demand_reduction_rel	-0.0475594070317379
Veg. oils and fats	tax_GHG emissions	Poland	demand_reduction_rel	-0.113939532312238
Milk and dairy	tax_GHG emissions	Poland	demand_reduction_rel	-0.0702129031331802
Fish and seafood	tax_GHG emissions	Poland	demand_reduction_rel	-0.0351646543953648
Beef	tax_GHG emissions	Poland	demand_reduction_rel	-0.109955441292049
Pork	tax_GHG emissions	Poland	demand_reduction_rel	-0.0469565569639825
Poultry	tax_GHG emissions	Poland	demand_reduction_rel	-0.0697638458169122
Other meat/animal products	tax_GHG emissions	Poland	demand_reduction_rel	-0.0835294411774682
NEC incl. sugar	tax_GHG emissions	Poland	demand_reduction_rel	-0.0553667001284954
Bread and cereals	tax_GHG emissions	Poland	price_increase_rel	0.0833230127627429
Fruits and vegetables	tax_GHG emissions	Poland	price_increase_rel	0.0264655318124808
Veg. oils and fats	tax_GHG emissions	Poland	price_increase_rel	0.090673289883915
Milk and dairy	tax_GHG emissions	Poland	price_increase_rel	0.0703052927538928
Fish and seafood	tax_GHG emissions	Poland	price_increase_rel	0.035627282027291
Beef	tax_GHG emissions	Poland	price_increase_rel	0.0887345750368787
Pork	tax_GHG emissions	Poland	price_increase_rel	0.0339764760456444
Poultry	tax_GHG emissions	Poland	price_increase_rel	0.04417283720263
Other meat/animal products	tax_GHG emissions	Poland	price_increase_rel	0.107461251962134
NEC incl. sugar	tax_GHG emissions	Poland	price_increase_rel	0.0433760967366721
Bread and cereals	tax_GHG emissions	Portugal	demand_reduction_rel	-0.0596962603828304
Fruits and vegetables	tax_GHG emissions	Portugal	demand_reduction_rel	-0.0481944173980977
Veg. oils and fats	tax_GHG emissions	Portugal	demand_reduction_rel	-0.0289847894282741
Milk and dairy	tax_GHG emissions	Portugal	demand_reduction_rel	-0.0631582950557477
Fish and seafood	tax_GHG emissions	Portugal	demand_reduction_rel	-0.0359475916905184
Beef	tax_GHG emissions	Portugal	demand_reduction_rel	-0.149961421170903
Pork	tax_GHG emissions	Portugal	demand_reduction_rel	-0.0717932941563593
Poultry	tax_GHG emissions	Portugal	demand_reduction_rel	-0.0095565190582895
Other meat/animal products	tax_GHG emissions	Portugal	demand_reduction_rel	-0.0483566154894738
NEC incl. sugar	tax_GHG emissions	Portugal	demand_reduction_rel	-0.0455031650139602
Bread and cereals	tax_GHG emissions	Portugal	price_increase_rel	0.0670813822751423
Fruits and vegetables	tax_GHG emissions	Portugal	price_increase_rel	0.031633423790821
Veg. oils and fats	tax_GHG emissions	Portugal	price_increase_rel	0.0245422958359586
Milk and dairy	tax_GHG emissions	Portugal	price_increase_rel	0.0525886524859629
Fish and seafood	tax_GHG emissions	Portugal	price_increase_rel	0.0319209429928448
Beef	tax_GHG emissions	Portugal	price_increase_rel	0.0930710202226011
Pork	tax_GHG emissions	Portugal	price_increase_rel	0.0437564138777686
Poultry	tax_GHG emissions	Portugal	price_increase_rel	0.0285772062182007
Other meat/animal products	tax_GHG emissions	Portugal	price_increase_rel	0.0390172920130705
NEC incl. sugar	tax_GHG emissions	Portugal	price_increase_rel	0.0320141847612006
Bread and cereals	tax_GHG emissions	Romania	demand_reduction_rel	-0.079102029659082
Fruits and vegetables	tax_GHG emissions	Romania	demand_reduction_rel	-0.0342106491936819
Veg. oils and fats	tax_GHG emissions	Romania	demand_reduction_rel	-0.0237230370210463
Milk and dairy	tax_GHG emissions	Romania	demand_reduction_rel	-0.0754347121064533
Fish and seafood	tax_GHG emissions	Romania	demand_reduction_rel	-0.041094515823339
Beef	tax_GHG emissions	Romania	demand_reduction_rel	-0.0716860096738582
Pork	tax_GHG emissions	Romania	demand_reduction_rel	-0.0143438537850525
Poultry	tax_GHG emissions	Romania	demand_reduction_rel	-0.0254069768697008
Other meat/animal products	tax_GHG emissions	Romania	demand_reduction_rel	-0.0262291436335291
NEC incl. sugar	tax_GHG emissions	Romania	demand_reduction_rel	-0.0260519879458827
Bread and cereals	tax_GHG emissions	Romania	price_increase_rel	0.0908876320119524
Fruits and vegetables	tax_GHG emissions	Romania	price_increase_rel	0.0210489730667245
Veg. oils and fats	tax_GHG emissions	Romania	price_increase_rel	0.0321131977332297
Milk and dairy	tax_GHG emissions	Romania	price_increase_rel	0.0745056192639483
Fish and seafood	tax_GHG emissions	Romania	price_increase_rel	0.0386825727006488
Beef	tax_GHG emissions	Romania	price_increase_rel	0.0726482570137332
Pork	tax_GHG emissions	Romania	price_increase_rel	0.0414074087630559
Poultry	tax_GHG emissions	Romania	price_increase_rel	0.0182401292545669
Other meat/animal products	tax_GHG emissions	Romania	price_increase_rel	0.0206282228278572
NEC incl. sugar	tax_GHG emissions	Romania	price_increase_rel	0.0314807180691315
Bread and cereals	tax_GHG emissions	Slovakia	demand_reduction_rel	-0.0404641966039446
Fruits and vegetables	tax_GHG emissions	Slovakia	demand_reduction_rel	-0.0379023749383045
Veg. oils and fats	tax_GHG emissions	Slovakia	demand_reduction_rel	-0.0567481703997118
Milk and dairy	tax_GHG emissions	Slovakia	demand_reduction_rel	-0.0452835295417332
Fish and seafood	tax_GHG emissions	Slovakia	demand_reduction_rel	-0.0438318612570514
Beef	tax_GHG emissions	Slovakia	demand_reduction_rel	-0.185105254857161
Pork	tax_GHG emissions	Slovakia	demand_reduction_rel	-0.0395296383130207
Poultry	tax_GHG emissions	Slovakia	demand_reduction_rel	-0.0374901433337131
Other meat/animal products	tax_GHG emissions	Slovakia	demand_reduction_rel	-0.0295356186600109
NEC incl. sugar	tax_GHG emissions	Slovakia	demand_reduction_rel	-0.035062858856655
Bread and cereals	tax_GHG emissions	Slovakia	price_increase_rel	0.066987728443879
Fruits and vegetables	tax_GHG emissions	Slovakia	price_increase_rel	0.0262841786147764
Veg. oils and fats	tax_GHG emissions	Slovakia	price_increase_rel	0.040874489442516
Milk and dairy	tax_GHG emissions	Slovakia	price_increase_rel	0.0456628377142124
Fish and seafood	tax_GHG emissions	Slovakia	price_increase_rel	0.0403050691025588
Beef	tax_GHG emissions	Slovakia	price_increase_rel	0.148034600601216
Pork	tax_GHG emissions	Slovakia	price_increase_rel	0.0343192753703194
Poultry	tax_GHG emissions	Slovakia	price_increase_rel	0.0343422883763876
Other meat/animal products	tax_GHG emissions	Slovakia	price_increase_rel	0.0267052920096812
NEC incl. sugar	tax_GHG emissions	Slovakia	price_increase_rel	0.0318819074066126
Bread and cereals	tax_GHG emissions	Slovenia	demand_reduction_rel	-0.044411146335792
Fruits and vegetables	tax_GHG emissions	Slovenia	demand_reduction_rel	-0.0353461284678398
Veg. oils and fats	tax_GHG emissions	Slovenia	demand_reduction_rel	-0.0595473134077439
Milk and dairy	tax_GHG emissions	Slovenia	demand_reduction_rel	-0.0731041377375186
Fish and seafood	tax_GHG emissions	Slovenia	demand_reduction_rel	-0.00133050875894735
Beef	tax_GHG emissions	Slovenia	demand_reduction_rel	-0.171718949383437
Pork	tax_GHG emissions	Slovenia	demand_reduction_rel	-0.0390846334972228
Poultry	tax_GHG emissions	Slovenia	demand_reduction_rel	-0.0269750206900404
Other meat/animal products	tax_GHG emissions	Slovenia	demand_reduction_rel	-0.0121295772335097
NEC incl. sugar	tax_GHG emissions	Slovenia	demand_reduction_rel	-0.0273258980171552
Bread and cereals	tax_GHG emissions	Slovenia	price_increase_rel	0.0635062905028466
Fruits and vegetables	tax_GHG emissions	Slovenia	price_increase_rel	0.0233584947388733
Veg. oils and fats	tax_GHG emissions	Slovenia	price_increase_rel	0.0297197185580421
Milk and dairy	tax_GHG emissions	Slovenia	price_increase_rel	0.0606556743037613
Fish and seafood	tax_GHG emissions	Slovenia	price_increase_rel	0.0279066749680218
Beef	tax_GHG emissions	Slovenia	price_increase_rel	0.0995547325513047
Pork	tax_GHG emissions	Slovenia	price_increase_rel	0.0253032755351133
Poultry	tax_GHG emissions	Slovenia	price_increase_rel	0.0255210216906347
Other meat/animal products	tax_GHG emissions	Slovenia	price_increase_rel	0.0103670024457282
NEC incl. sugar	tax_GHG emissions	Slovenia	price_increase_rel	0.0310193225476247
Bread and cereals	tax_GHG emissions	Spain	demand_reduction_rel	-0.0529868635573521
Fruits and vegetables	tax_GHG emissions	Spain	demand_reduction_rel	-0.0346891910262554
Veg. oils and fats	tax_GHG emissions	Spain	demand_reduction_rel	-0.0559776189036559
Milk and dairy	tax_GHG emissions	Spain	demand_reduction_rel	-0.0619942850517815
Fish and seafood	tax_GHG emissions	Spain	demand_reduction_rel	-0.0455447917494491
Beef	tax_GHG emissions	Spain	demand_reduction_rel	-0.107447096050307
Pork	tax_GHG emissions	Spain	demand_reduction_rel	-0.0546627220628214
Poultry	tax_GHG emissions	Spain	demand_reduction_rel	-0.02845541419362
Other meat/animal products	tax_GHG emissions	Spain	demand_reduction_rel	-0.0309161561890315
NEC incl. sugar	tax_GHG emissions	Spain	demand_reduction_rel	-0.0378016285631564
Bread and cereals	tax_GHG emissions	Spain	price_increase_rel	0.0824762006236602
Fruits and vegetables	tax_GHG emissions	Spain	price_increase_rel	0.0214774241526037
Veg. oils and fats	tax_GHG emissions	Spain	price_increase_rel	0.0334195153231888
Milk and dairy	tax_GHG emissions	Spain	price_increase_rel	0.0609989368293387
Fish and seafood	tax_GHG emissions	Spain	price_increase_rel	0.0378394315620093
Beef	tax_GHG emissions	Spain	price_increase_rel	0.102896325049322
Pork	tax_GHG emissions	Spain	price_increase_rel	0.0357254044982099
Poultry	tax_GHG emissions	Spain	price_increase_rel	0.0308710662979726
Other meat/animal products	tax_GHG emissions	Spain	price_increase_rel	0.0292148119459915
NEC incl. sugar	tax_GHG emissions	Spain	price_increase_rel	0.0288750202576586
Bread and cereals	tax_GHG emissions	Sweden	demand_reduction_rel	-0.0580216099373823
Fruits and vegetables	tax_GHG emissions	Sweden	demand_reduction_rel	-0.036784269346285
Veg. oils and fats	tax_GHG emissions	Sweden	demand_reduction_rel	-0.114738608461339
Milk and dairy	tax_GHG emissions	Sweden	demand_reduction_rel	-0.0589527041487321
Fish and seafood	tax_GHG emissions	Sweden	demand_reduction_rel	-0.0277950520591758
Beef	tax_GHG emissions	Sweden	demand_reduction_rel	-0.210250832619785
Pork	tax_GHG emissions	Sweden	demand_reduction_rel	-0.0166338998217954
Poultry	tax_GHG emissions	Sweden	demand_reduction_rel	-0.0221247913199376
Other meat/animal products	tax_GHG emissions	Sweden	demand_reduction_rel	-0.0515896672490878
NEC incl. sugar	tax_GHG emissions	Sweden	demand_reduction_rel	-0.0178474465863343
Bread and cereals	tax_GHG emissions	Sweden	price_increase_rel	0.0617263865009771
Fruits and vegetables	tax_GHG emissions	Sweden	price_increase_rel	0.026082967035261
Veg. oils and fats	tax_GHG emissions	Sweden	price_increase_rel	0.0491580484301794
Milk and dairy	tax_GHG emissions	Sweden	price_increase_rel	0.0510272585809509
Fish and seafood	tax_GHG emissions	Sweden	price_increase_rel	0.0217840878765811
Beef	tax_GHG emissions	Sweden	price_increase_rel	0.0786767176882386
Pork	tax_GHG emissions	Sweden	price_increase_rel	0.0233014152475816
Poultry	tax_GHG emissions	Sweden	price_increase_rel	0.0175887049974844
Other meat/animal products	tax_GHG emissions	Sweden	price_increase_rel	0.0262141164772679
NEC incl. sugar	tax_GHG emissions	Sweden	price_increase_rel	0.0280942705032016
