# Supplementary material for: Environmental impacts from European food consumption can be reduced with carbon pricing or a value-added tax reform
Source: Nat Food. 2026 Jan 20;7(1):74–87. doi: 10.1038/s43016-025-01284-y (PMC12851928; doi:10.1038/s43016-025-01284-y)
Supplement: Supplementary file 7 — Statistical source data. [file 43016_2025_1284_MOESM7_ESM.csv]

policy	category	indicator	footprint_reduction_abs	footprint_reduction_abs_total	lowerbound	upperbound
VAT reform	Bread and cereals	Biodiversity loss (PDF)	-0.000448333122640922	-0.00634127435731822	-0.0066443536630951	-0.00596102635994085
VAT reform	Bread and cereals	GHG emissions (Mt)	-1.37632701068443	-29.8874260783208	-31.9488696320897	-28.4937606358079
VAT reform	Bread and cereals	Land use (Mha)	-0.661708025896457	-10.4513775348209	-10.9817430959847	-9.91605314540841
VAT reform	Bread and cereals	Nitrogen (Mt)	-0.0152708653093515	-0.161252776312943	-0.169909823975377	-0.152807706284234
VAT reform	Bread and cereals	Phosphorus (Mt)	-0.0017666352732267	-0.0576811812440855	-0.0662030574238629	-0.0546618558295862
VAT reform	Bread and cereals	Water (Mm3)	-286.868700769447	-1870.5733479704	-2029.82842292705	-1783.02086362631
VAT reform	Fruits and vegetables	Biodiversity loss (PDF)	-0.000328179039572161	-0.00634127435731822	-0.0066443536630951	-0.00596102635994085
VAT reform	Fruits and vegetables	GHG emissions (Mt)	-0.733163310336969	-29.8874260783208	-31.9488696320897	-28.4937606358079
VAT reform	Fruits and vegetables	Land use (Mha)	-0.50279832693768	-10.4513775348209	-10.9817430959847	-9.91605314540841
VAT reform	Fruits and vegetables	Nitrogen (Mt)	-0.00873080993512019	-0.161252776312943	-0.169909823975377	-0.152807706284234
VAT reform	Fruits and vegetables	Phosphorus (Mt)	-0.00174026184960594	-0.0576811812440855	-0.0662030574238629	-0.0546618558295862
VAT reform	Fruits and vegetables	Water (Mm3)	-357.606007184368	-1870.5733479704	-2029.82842292705	-1783.02086362631
VAT reform	Veg. oils and fats	Biodiversity loss (PDF)	-0.000297518118015423	-0.00634127435731822	-0.0066443536630951	-0.00596102635994085
VAT reform	Veg. oils and fats	GHG emissions (Mt)	-0.472279044982634	-29.8874260783208	-31.9488696320897	-28.4937606358079
VAT reform	Veg. oils and fats	Land use (Mha)	-0.468537269324189	-10.4513775348209	-10.9817430959847	-9.91605314540841
VAT reform	Veg. oils and fats	Nitrogen (Mt)	-0.0100034039824236	-0.161252776312943	-0.169909823975377	-0.152807706284234
VAT reform	Veg. oils and fats	Phosphorus (Mt)	-0.000841403690052966	-0.0576811812440855	-0.0662030574238629	-0.0546618558295862
VAT reform	Veg. oils and fats	Water (Mm3)	-37.8504443417051	-1870.5733479704	-2029.82842292705	-1783.02086362631
VAT reform	Milk and dairy	Biodiversity loss (PDF)	-0.000183341068601821	-0.00634127435731822	-0.0066443536630951	-0.00596102635994085
VAT reform	Milk and dairy	GHG emissions (Mt)	-1.44081958112884	-29.8874260783208	-31.9488696320897	-28.4937606358079
VAT reform	Milk and dairy	Land use (Mha)	-0.390522105614668	-10.4513775348209	-10.9817430959847	-9.91605314540841
VAT reform	Milk and dairy	Nitrogen (Mt)	-0.00535450287569042	-0.161252776312943	-0.169909823975377	-0.152807706284234
VAT reform	Milk and dairy	Phosphorus (Mt)	-0.00213892723576571	-0.0576811812440855	-0.0662030574238629	-0.0546618558295862
VAT reform	Milk and dairy	Water (Mm3)	-27.745042059633	-1870.5733479704	-2029.82842292705	-1783.02086362631
VAT reform	Fish and seafood	Biodiversity loss (PDF)	-0.0000486824774331341	-0.00634127435731822	-0.0066443536630951	-0.00596102635994085
VAT reform	Fish and seafood	GHG emissions (Mt)	-0.396501523835783	-29.8874260783208	-31.9488696320897	-28.4937606358079
VAT reform	Fish and seafood	Land use (Mha)	-0.0827267130425742	-10.4513775348209	-10.9817430959847	-9.91605314540841
VAT reform	Fish and seafood	Nitrogen (Mt)	-0.000960202900033381	-0.161252776312943	-0.169909823975377	-0.152807706284234
VAT reform	Fish and seafood	Phosphorus (Mt)	-0.000357277209811202	-0.0576811812440855	-0.0662030574238629	-0.0546618558295862
VAT reform	Fish and seafood	Water (Mm3)	-19.718046507111	-1870.5733479704	-2029.82842292705	-1783.02086362631
VAT reform	Beef	Biodiversity loss (PDF)	-0.00119642840550313	-0.00634127435731822	-0.0066443536630951	-0.00596102635994085
VAT reform	Beef	GHG emissions (Mt)	-5.43559678137716	-29.8874260783208	-31.9488696320897	-28.4937606358079
VAT reform	Beef	Land use (Mha)	-2.26374832748452	-10.4513775348209	-10.9817430959847	-9.91605314540841
VAT reform	Beef	Nitrogen (Mt)	-0.0203792863528077	-0.161252776312943	-0.169909823975377	-0.152807706284234
VAT reform	Beef	Phosphorus (Mt)	-0.0235488957519067	-0.0576811812440855	-0.0662030574238629	-0.0546618558295862
VAT reform	Beef	Water (Mm3)	-134.974601336633	-1870.5733479704	-2029.82842292705	-1783.02086362631
VAT reform	Pork	Biodiversity loss (PDF)	-0.000250618008086695	-0.00634127435731822	-0.0066443536630951	-0.00596102635994085
VAT reform	Pork	GHG emissions (Mt)	-2.01110330159984	-29.8874260783208	-31.9488696320897	-28.4937606358079
VAT reform	Pork	Land use (Mha)	-0.337938468499734	-10.4513775348209	-10.9817430959847	-9.91605314540841
VAT reform	Pork	Nitrogen (Mt)	-0.00777626122384893	-0.161252776312943	-0.169909823975377	-0.152807706284234
VAT reform	Pork	Phosphorus (Mt)	-0.0011836687348489	-0.0576811812440855	-0.0662030574238629	-0.0546618558295862
VAT reform	Pork	Water (Mm3)	-78.2763953108947	-1870.5733479704	-2029.82842292705	-1783.02086362631
VAT reform	Poultry	Biodiversity loss (PDF)	-0.000775957089910064	-0.00634127435731822	-0.0066443536630951	-0.00596102635994085
VAT reform	Poultry	GHG emissions (Mt)	-4.60203208310543	-29.8874260783208	-31.9488696320897	-28.4937606358079
VAT reform	Poultry	Land use (Mha)	-1.09514194876346	-10.4513775348209	-10.9817430959847	-9.91605314540841
VAT reform	Poultry	Nitrogen (Mt)	-0.022278907315351	-0.161252776312943	-0.169909823975377	-0.152807706284234
VAT reform	Poultry	Phosphorus (Mt)	-0.00442591535353734	-0.0576811812440855	-0.0662030574238629	-0.0546618558295862
VAT reform	Poultry	Water (Mm3)	-200.848081873314	-1870.5733479704	-2029.82842292705	-1783.02086362631
VAT reform	Other meat/animal products	Biodiversity loss (PDF)	-0.00100295212005343	-0.00634127435731822	-0.0066443536630951	-0.00596102635994085
VAT reform	Other meat/animal products	GHG emissions (Mt)	-6.43953307726393	-29.8874260783208	-31.9488696320897	-28.4937606358079
VAT reform	Other meat/animal products	Land use (Mha)	-2.01036505997582	-10.4513775348209	-10.9817430959847	-9.91605314540841
VAT reform	Other meat/animal products	Nitrogen (Mt)	-0.0299042611701617	-0.161252776312943	-0.169909823975377	-0.152807706284234
VAT reform	Other meat/animal products	Phosphorus (Mt)	-0.011642547158944	-0.0576811812440855	-0.0662030574238629	-0.0546618558295862
VAT reform	Other meat/animal products	Water (Mm3)	-251.714957971422	-1870.5733479704	-2029.82842292705	-1783.02086362631
VAT reform	NEC incl. sugar	Biodiversity loss (PDF)	-0.00180926490750143	-0.00634127435731822	-0.0066443536630951	-0.00596102635994085
VAT reform	NEC incl. sugar	GHG emissions (Mt)	-6.98007036400575	-29.8874260783208	-31.9488696320897	-28.4937606358079
VAT reform	NEC incl. sugar	Land use (Mha)	-2.63789128928182	-10.4513775348209	-10.9817430959847	-9.91605314540841
VAT reform	NEC incl. sugar	Nitrogen (Mt)	-0.0405942752481548	-0.161252776312943	-0.169909823975377	-0.152807706284234
VAT reform	NEC incl. sugar	Phosphorus (Mt)	-0.010035648986386	-0.0576811812440855	-0.0662030574238629	-0.0546618558295862
VAT reform	NEC incl. sugar	Water (Mm3)	-474.971070615872	-1870.5733479704	-2029.82842292705	-1783.02086362631
GHG emissions price (51.63 EUR/tCO2eq)	Bread and cereals	Biodiversity loss (PDF)	-0.000899225285310134	-0.0062402205721502	-0.00655560213657199	-0.00595283850802672
GHG emissions price (51.63 EUR/tCO2eq)	Bread and cereals	GHG emissions (Mt)	-3.15964163887599	-29.8874165473262	-31.9480237289715	-28.4944592925785
GHG emissions price (51.63 EUR/tCO2eq)	Bread and cereals	Land use (Mha)	-1.47696452627489	-11.1384926061129	-11.7415290484574	-10.6278757182983
GHG emissions price (51.63 EUR/tCO2eq)	Bread and cereals	Nitrogen (Mt)	-0.034372946790347	-0.178057388911355	-0.185890405815555	-0.170115567108457
GHG emissions price (51.63 EUR/tCO2eq)	Bread and cereals	Phosphorus (Mt)	-0.00478445868228848	-0.0585725527570506	-0.0674805656900317	-0.0553376237963481
GHG emissions price (51.63 EUR/tCO2eq)	Bread and cereals	Water (Mm3)	-676.971606063957	-2356.67177184541	-2458.28015915763	-2243.51353561515
GHG emissions price (51.63 EUR/tCO2eq)	Fruits and vegetables	Biodiversity loss (PDF)	-0.000688855400473498	-0.0062402205721502	-0.00655560213657199	-0.00595283850802672
GHG emissions price (51.63 EUR/tCO2eq)	Fruits and vegetables	GHG emissions (Mt)	-1.52566731930458	-29.8874165473262	-31.9480237289715	-28.4944592925785
GHG emissions price (51.63 EUR/tCO2eq)	Fruits and vegetables	Land use (Mha)	-0.997606716725002	-11.1384926061129	-11.7415290484574	-10.6278757182983
GHG emissions price (51.63 EUR/tCO2eq)	Fruits and vegetables	Nitrogen (Mt)	-0.0175089249870928	-0.178057388911355	-0.185890405815555	-0.170115567108457
GHG emissions price (51.63 EUR/tCO2eq)	Fruits and vegetables	Phosphorus (Mt)	-0.00314677916325201	-0.0585725527570506	-0.0674805656900317	-0.0553376237963481
GHG emissions price (51.63 EUR/tCO2eq)	Fruits and vegetables	Water (Mm3)	-728.13266513289	-2356.67177184541	-2458.28015915763	-2243.51353561515
GHG emissions price (51.63 EUR/tCO2eq)	Veg. oils and fats	Biodiversity loss (PDF)	-0.000415952486616961	-0.0062402205721502	-0.00655560213657199	-0.00595283850802672
GHG emissions price (51.63 EUR/tCO2eq)	Veg. oils and fats	GHG emissions (Mt)	-0.765558023779818	-29.8874165473262	-31.9480237289715	-28.4944592925785
GHG emissions price (51.63 EUR/tCO2eq)	Veg. oils and fats	Land use (Mha)	-0.723381473976906	-11.1384926061129	-11.7415290484574	-10.6278757182983
GHG emissions price (51.63 EUR/tCO2eq)	Veg. oils and fats	Nitrogen (Mt)	-0.0165791829447161	-0.178057388911355	-0.185890405815555	-0.170115567108457
GHG emissions price (51.63 EUR/tCO2eq)	Veg. oils and fats	Phosphorus (Mt)	-0.00170407415292713	-0.0585725527570506	-0.0674805656900317	-0.0553376237963481
GHG emissions price (51.63 EUR/tCO2eq)	Veg. oils and fats	Water (Mm3)	-48.5735225963108	-2356.67177184541	-2458.28015915763	-2243.51353561515
GHG emissions price (51.63 EUR/tCO2eq)	Milk and dairy	Biodiversity loss (PDF)	-0.000687916054227454	-0.0062402205721502	-0.00655560213657199	-0.00595283850802672
GHG emissions price (51.63 EUR/tCO2eq)	Milk and dairy	GHG emissions (Mt)	-6.97671100319267	-29.8874165473262	-31.9480237289715	-28.4944592925785
GHG emissions price (51.63 EUR/tCO2eq)	Milk and dairy	Land use (Mha)	-1.74121446469419	-11.1384926061129	-11.7415290484574	-10.6278757182983
GHG emissions price (51.63 EUR/tCO2eq)	Milk and dairy	Nitrogen (Mt)	-0.0280537808740602	-0.178057388911355	-0.185890405815555	-0.170115567108457
GHG emissions price (51.63 EUR/tCO2eq)	Milk and dairy	Phosphorus (Mt)	-0.00965062246306118	-0.0585725527570506	-0.0674805656900317	-0.0553376237963481
GHG emissions price (51.63 EUR/tCO2eq)	Milk and dairy	Water (Mm3)	-120.813641248367	-2356.67177184541	-2458.28015915763	-2243.51353561515
GHG emissions price (51.63 EUR/tCO2eq)	Fish and seafood	Biodiversity loss (PDF)	-0.0000778527008570858	-0.0062402205721502	-0.00655560213657199	-0.00595283850802672
GHG emissions price (51.63 EUR/tCO2eq)	Fish and seafood	GHG emissions (Mt)	-0.569284173470404	-29.8874165473262	-31.9480237289715	-28.4944592925785
GHG emissions price (51.63 EUR/tCO2eq)	Fish and seafood	Land use (Mha)	-0.136312361380219	-11.1384926061129	-11.7415290484574	-10.6278757182983
GHG emissions price (51.63 EUR/tCO2eq)	Fish and seafood	Nitrogen (Mt)	-0.00177442687212392	-0.178057388911355	-0.185890405815555	-0.170115567108457
GHG emissions price (51.63 EUR/tCO2eq)	Fish and seafood	Phosphorus (Mt)	-0.000577643317212689	-0.0585725527570506	-0.0674805656900317	-0.0553376237963481
GHG emissions price (51.63 EUR/tCO2eq)	Fish and seafood	Water (Mm3)	-27.8675554464488	-2356.67177184541	-2458.28015915763	-2243.51353561515
GHG emissions price (51.63 EUR/tCO2eq)	Beef	Biodiversity loss (PDF)	-0.00122489398854688	-0.0062402205721502	-0.00655560213657199	-0.00595283850802672
GHG emissions price (51.63 EUR/tCO2eq)	Beef	GHG emissions (Mt)	-5.42416743841905	-29.8874165473262	-31.9480237289715	-28.4944592925785
GHG emissions price (51.63 EUR/tCO2eq)	Beef	Land use (Mha)	-2.35512092261287	-11.1384926061129	-11.7415290484574	-10.6278757182983
GHG emissions price (51.63 EUR/tCO2eq)	Beef	Nitrogen (Mt)	-0.0195805807316543	-0.178057388911355	-0.185890405815555	-0.170115567108457
GHG emissions price (51.63 EUR/tCO2eq)	Beef	Phosphorus (Mt)	-0.0233128971313051	-0.0585725527570506	-0.0674805656900317	-0.0553376237963481
GHG emissions price (51.63 EUR/tCO2eq)	Beef	Water (Mm3)	-132.759595135179	-2356.67177184541	-2458.28015915763	-2243.51353561515
GHG emissions price (51.63 EUR/tCO2eq)	Pork	Biodiversity loss (PDF)	-0.000110577620666965	-0.0062402205721502	-0.00655560213657199	-0.00595283850802672
GHG emissions price (51.63 EUR/tCO2eq)	Pork	GHG emissions (Mt)	-0.832577101649208	-29.8874165473262	-31.9480237289715	-28.4944592925785
GHG emissions price (51.63 EUR/tCO2eq)	Pork	Land use (Mha)	-0.142534971792713	-11.1384926061129	-11.7415290484574	-10.6278757182983
GHG emissions price (51.63 EUR/tCO2eq)	Pork	Nitrogen (Mt)	-0.00320744507706715	-0.178057388911355	-0.185890405815555	-0.170115567108457
GHG emissions price (51.63 EUR/tCO2eq)	Pork	Phosphorus (Mt)	-0.000494347627505716	-0.0585725527570506	-0.0674805656900317	-0.0553376237963481
GHG emissions price (51.63 EUR/tCO2eq)	Pork	Water (Mm3)	-33.6653143750769	-2356.67177184541	-2458.28015915763	-2243.51353561515
GHG emissions price (51.63 EUR/tCO2eq)	Poultry	Biodiversity loss (PDF)	-0.000197203325571002	-0.0062402205721502	-0.00655560213657199	-0.00595283850802672
GHG emissions price (51.63 EUR/tCO2eq)	Poultry	GHG emissions (Mt)	-1.34253318340528	-29.8874165473262	-31.9480237289715	-28.4944592925785
GHG emissions price (51.63 EUR/tCO2eq)	Poultry	Land use (Mha)	-0.303584739202016	-11.1384926061129	-11.7415290484574	-10.6278757182983
GHG emissions price (51.63 EUR/tCO2eq)	Poultry	Nitrogen (Mt)	-0.00636258997996737	-0.178057388911355	-0.185890405815555	-0.170115567108457
GHG emissions price (51.63 EUR/tCO2eq)	Poultry	Phosphorus (Mt)	-0.00123844963912494	-0.0585725527570506	-0.0674805656900317	-0.0553376237963481
GHG emissions price (51.63 EUR/tCO2eq)	Poultry	Water (Mm3)	-52.6947605289937	-2356.67177184541	-2458.28015915763	-2243.51353561515
GHG emissions price (51.63 EUR/tCO2eq)	Other meat/animal products	Biodiversity loss (PDF)	-0.000379861488622219	-0.0062402205721502	-0.00655560213657199	-0.00595283850802672
GHG emissions price (51.63 EUR/tCO2eq)	Other meat/animal products	GHG emissions (Mt)	-2.38276654722969	-29.8874165473262	-31.9480237289715	-28.4944592925785
GHG emissions price (51.63 EUR/tCO2eq)	Other meat/animal products	Land use (Mha)	-0.751333232434032	-11.1384926061129	-11.7415290484574	-10.6278757182983
GHG emissions price (51.63 EUR/tCO2eq)	Other meat/animal products	Nitrogen (Mt)	-0.0106560960907247	-0.178057388911355	-0.185890405815555	-0.170115567108457
GHG emissions price (51.63 EUR/tCO2eq)	Other meat/animal products	Phosphorus (Mt)	-0.00382771698736297	-0.0585725527570506	-0.0674805656900317	-0.0553376237963481
GHG emissions price (51.63 EUR/tCO2eq)	Other meat/animal products	Water (Mm3)	-92.3383034172224	-2356.67177184541	-2458.28015915763	-2243.51353561515
GHG emissions price (51.63 EUR/tCO2eq)	NEC incl. sugar	Biodiversity loss (PDF)	-0.001557882221258	-0.0062402205721502	-0.00655560213657199	-0.00595283850802672
GHG emissions price (51.63 EUR/tCO2eq)	NEC incl. sugar	GHG emissions (Mt)	-6.90851011799951	-29.8874165473262	-31.9480237289715	-28.4944592925785
GHG emissions price (51.63 EUR/tCO2eq)	NEC incl. sugar	Land use (Mha)	-2.51043919702002	-11.1384926061129	-11.7415290484574	-10.6278757182983
GHG emissions price (51.63 EUR/tCO2eq)	NEC incl. sugar	Nitrogen (Mt)	-0.0399614145636019	-0.178057388911355	-0.185890405815555	-0.170115567108457
GHG emissions price (51.63 EUR/tCO2eq)	NEC incl. sugar	Phosphorus (Mt)	-0.0098355635930104	-0.0585725527570506	-0.0674805656900317	-0.0553376237963481
GHG emissions price (51.63 EUR/tCO2eq)	NEC incl. sugar	Water (Mm3)	-442.85480790096	-2356.67177184541	-2458.28015915763	-2243.51353561515
