# Supplementary material for: Environmental impacts from European food consumption can be reduced with carbon pricing or a value-added tax reform
Source: Nat Food. 2026 Jan 20;7(1):74–87. doi: 10.1038/s43016-025-01284-y (PMC12851928; doi:10.1038/s43016-025-01284-y)
Supplement: Supplementary file 8 — Statistical source data. [file 43016_2025_1284_MOESM8_ESM.csv]

country	policy	mean_tax_inc	mean_col	lcol_abs
mean	VAT_increase	82.7697805474364	NA	NA
mean	tax_GHG emissions	137.868153152479	NA	NA
mean	VAT_increase	NA	108.57856570565	NA
mean	tax_GHG emissions	NA	150.29948629069	NA
AT	VAT_increase	NA	NA	11.7841591598381
AT	VAT_increase	NA	NA	27.197605713232
AT	VAT_increase	NA	NA	189.060306018376
AT	VAT_increase	NA	NA	105.747115866066
AT	VAT_increase	NA	NA	67.2231664632886
AT	VAT_increase	NA	NA	45.9332728057995
AT	VAT_increase	NA	NA	58.7210405855009
AT	VAT_increase	NA	NA	142.968192878463
AT	VAT_increase	NA	NA	41.3318027623262
AT	VAT_increase	NA	NA	92.3909068707609
AT	VAT_increase	NA	NA	52.2139723798783
AT	VAT_increase	NA	NA	32.1089911871145
AT	VAT_increase	NA	NA	224.109261550966
AT	VAT_increase	NA	NA	55.5598242322916
AT	VAT_increase	NA	NA	207.011493032586
AT	VAT_increase	NA	NA	283.05645001496
AT	VAT_increase	NA	NA	43.011278713482
AT	VAT_increase	NA	NA	83.1276046887504
AT	VAT_increase	NA	NA	382.317810489468
AT	VAT_increase	NA	NA	121.824980691242
AT	VAT_increase	NA	NA	78.8268125341583
AT	VAT_increase	NA	NA	58.4022969367516
AT	VAT_increase	NA	NA	54.1772697154099
AT	VAT_increase	NA	NA	96.6101889868561
AT	VAT_increase	NA	NA	64.693520994911
AT	VAT_increase	NA	NA	29.0181731931559
AT	VAT_increase	NA	NA	68.5701614291173
AT	VAT_increase	NA	NA	84.5160066636227
AT	VAT_increase	NA	NA	108.685263937291
AT	VAT_increase	NA	NA	214.533205413926
AT	VAT_increase	NA	NA	258.287490548209
AT	VAT_increase	NA	NA	24.3421855701735
AT	VAT_increase	NA	NA	30.1033268264994
AT	VAT_increase	NA	NA	90.6750660745972
AT	VAT_increase	NA	NA	77.4221391882802
AT	VAT_increase	NA	NA	79.7041331137731
AT	VAT_increase	NA	NA	37.8854054822841
AT	VAT_increase	NA	NA	249.08345567359
AT	VAT_increase	NA	NA	146.471844612683
AT	VAT_increase	NA	NA	516.152929863813
AT	VAT_increase	NA	NA	12.7663097256024
AT	VAT_increase	NA	NA	154.857574496216
AT	VAT_increase	NA	NA	61.9949304963037
AT	VAT_increase	NA	NA	89.7291261794416
AT	VAT_increase	NA	NA	197.44921960205
AT	VAT_increase	NA	NA	109.878865874458
AT	VAT_increase	NA	NA	146.130826612156
AT	VAT_increase	NA	NA	24.9668721406271
AT	VAT_increase	NA	NA	31.1308731715635
AT	VAT_increase	NA	NA	140.61228351504
AT	VAT_increase	NA	NA	45.5240356018399
AT	VAT_increase	NA	NA	114.010293465777
AT	VAT_increase	NA	NA	85.9081492951966
AT	VAT_increase	NA	NA	48.5323596781267
AT	VAT_increase	NA	NA	158.402443109814
AT	VAT_increase	NA	NA	216.254129741721
AT	VAT_increase	NA	NA	72.7330697919726
AT	VAT_increase	NA	NA	45.7922889290897
AT	VAT_increase	NA	NA	117.351962818689
AT	VAT_increase	NA	NA	121.287307877462
AT	VAT_increase	NA	NA	218.569992004695
AT	VAT_increase	NA	NA	63.1803619501474
AT	VAT_increase	NA	NA	-0.11028102710152
AT	VAT_increase	NA	NA	11.9028159947615
AT	VAT_increase	NA	NA	242.817807317001
AT	VAT_increase	NA	NA	70.7143588899484
AT	VAT_increase	NA	NA	101.723663771399
AT	VAT_increase	NA	NA	27.031754289488
AT	VAT_increase	NA	NA	188.692698175331
AT	VAT_increase	NA	NA	-0.240511885926682
AT	VAT_increase	NA	NA	45.3762471280358
AT	VAT_increase	NA	NA	37.3629230372567
AT	VAT_increase	NA	NA	91.2473863156329
AT	VAT_increase	NA	NA	49.1441042402151
AT	VAT_increase	NA	NA	53.4994594023987
AT	VAT_increase	NA	NA	18.0320007305383
AT	VAT_increase	NA	NA	44.2749502723114
AT	VAT_increase	NA	NA	130.555183717581
AT	VAT_increase	NA	NA	156.87610712596
AT	VAT_increase	NA	NA	137.184743696785
AT	VAT_increase	NA	NA	25.176095133003
AT	VAT_increase	NA	NA	175.695065108001
AT	VAT_increase	NA	NA	154.507760996428
AT	VAT_increase	NA	NA	53.7758786109094
AT	VAT_increase	NA	NA	130.424999900485
AT	VAT_increase	NA	NA	105.184942757846
AT	VAT_increase	NA	NA	58.0006160515374
AT	VAT_increase	NA	NA	73.3559589661253
AT	VAT_increase	NA	NA	65.1988973552144
AT	VAT_increase	NA	NA	58.1890525681474
AT	VAT_increase	NA	NA	-0.43430328716229
AT	VAT_increase	NA	NA	93.5044393210226
AT	VAT_increase	NA	NA	61.3270028385009
AT	VAT_increase	NA	NA	161.158815768306
AT	VAT_increase	NA	NA	142.3966418723
AT	VAT_increase	NA	NA	144.150068413407
AT	VAT_increase	NA	NA	347.641385521
AT	VAT_increase	NA	NA	117.049483904321
AT	VAT_increase	NA	NA	97.9847689866787
AT	VAT_increase	NA	NA	107.008474535451
AT	VAT_increase	NA	NA	77.1623323249687
AT	VAT_increase	NA	NA	54.100056588136
AT	VAT_increase	NA	NA	113.828123487793
AT	VAT_increase	NA	NA	262.633229002785
AT	VAT_increase	NA	NA	22.3864688591182
AT	VAT_increase	NA	NA	111.881517225984
AT	VAT_increase	NA	NA	142.124180145488
AT	VAT_increase	NA	NA	160.671788452289
AT	VAT_increase	NA	NA	65.588001320398
AT	VAT_increase	NA	NA	74.5290082167196
AT	VAT_increase	NA	NA	47.6251527184487
AT	VAT_increase	NA	NA	162.54685006007
AT	VAT_increase	NA	NA	9.74779498956445
AT	VAT_increase	NA	NA	183.346427162493
AT	VAT_increase	NA	NA	12.1491719561038
AT	VAT_increase	NA	NA	73.4427512128297
AT	VAT_increase	NA	NA	78.7170260264169
AT	VAT_increase	NA	NA	92.9548457701285
AT	VAT_increase	NA	NA	-0.137471092757922
AT	VAT_increase	NA	NA	230.681217349062
AT	VAT_increase	NA	NA	55.9824680112505
AT	VAT_increase	NA	NA	99.5278798089844
AT	VAT_increase	NA	NA	49.9489030049361
AT	VAT_increase	NA	NA	-0.439407660362826
AT	VAT_increase	NA	NA	122.138270514718
AT	VAT_increase	NA	NA	130.788888882665
AT	VAT_increase	NA	NA	127.391784396397
AT	VAT_increase	NA	NA	220.902389846333
AT	VAT_increase	NA	NA	37.9973937312464
AT	VAT_increase	NA	NA	-0.327076032414489
AT	VAT_increase	NA	NA	81.9418076130115
AT	VAT_increase	NA	NA	-0.806857144901551
AT	VAT_increase	NA	NA	87.9602074896888
AT	VAT_increase	NA	NA	51.3278341084727
AT	VAT_increase	NA	NA	123.422801488326
AT	VAT_increase	NA	NA	72.3949007485837
AT	VAT_increase	NA	NA	304.779470489548
AT	VAT_increase	NA	NA	121.78968245418
AT	VAT_increase	NA	NA	43.9953435785275
AT	VAT_increase	NA	NA	26.5100014436102
AT	VAT_increase	NA	NA	78.3650521474112
AT	VAT_increase	NA	NA	175.077729671697
AT	VAT_increase	NA	NA	38.9057084892472
AT	VAT_increase	NA	NA	84.8663908673522
AT	VAT_increase	NA	NA	60.8325412118442
AT	VAT_increase	NA	NA	77.2926133659224
AT	VAT_increase	NA	NA	50.5803350093874
AT	VAT_increase	NA	NA	133.184920564883
AT	VAT_increase	NA	NA	100.249759884385
AT	VAT_increase	NA	NA	129.097218626826
AT	VAT_increase	NA	NA	101.512113571755
AT	VAT_increase	NA	NA	81.8460271161803
AT	VAT_increase	NA	NA	276.710293183381
AT	VAT_increase	NA	NA	89.1501004444721
AT	VAT_increase	NA	NA	107.392436957417
AT	VAT_increase	NA	NA	120.668660260416
AT	VAT_increase	NA	NA	189.436482557446
AT	VAT_increase	NA	NA	42.7241675885735
AT	VAT_increase	NA	NA	82.0258020951462
AT	VAT_increase	NA	NA	56.7231337902844
AT	VAT_increase	NA	NA	59.8812161705452
AT	VAT_increase	NA	NA	76.7050894456037
AT	VAT_increase	NA	NA	16.5928587475079
AT	VAT_increase	NA	NA	135.857669520106
AT	VAT_increase	NA	NA	139.87330977989
AT	VAT_increase	NA	NA	79.3272949460518
AT	VAT_increase	NA	NA	6.48794128300595
AT	VAT_increase	NA	NA	57.3961710415486
AT	VAT_increase	NA	NA	139.969560236284
AT	VAT_increase	NA	NA	80.5164704888604
AT	VAT_increase	NA	NA	34.814565433636
AT	VAT_increase	NA	NA	287.295025170536
AT	VAT_increase	NA	NA	73.8871921759415
AT	VAT_increase	NA	NA	162.204541294524
AT	VAT_increase	NA	NA	67.023299786122
AT	VAT_increase	NA	NA	68.7311888324259
AT	VAT_increase	NA	NA	281.346840586493
AT	VAT_increase	NA	NA	246.367472652762
AT	VAT_increase	NA	NA	60.5897151632092
AT	VAT_increase	NA	NA	21.4307913806746
AT	VAT_increase	NA	NA	46.2418463375281
AT	VAT_increase	NA	NA	62.8106602097832
AT	VAT_increase	NA	NA	238.791308794242
AT	VAT_increase	NA	NA	94.3411547304228
AT	VAT_increase	NA	NA	21.7087786043127
AT	VAT_increase	NA	NA	72.0600356215939
AT	VAT_increase	NA	NA	89.3824343811346
AT	VAT_increase	NA	NA	615.634272285677
AT	VAT_increase	NA	NA	49.9451161407584
AT	VAT_increase	NA	NA	102.989980203808
AT	VAT_increase	NA	NA	54.6685349121136
AT	VAT_increase	NA	NA	110.98147782629
AT	VAT_increase	NA	NA	117.442390524598
AT	VAT_increase	NA	NA	71.7762797290408
AT	VAT_increase	NA	NA	60.2097579218262
AT	VAT_increase	NA	NA	76.8883725099364
AT	VAT_increase	NA	NA	168.49611514128
AT	VAT_increase	NA	NA	104.699743354574
AT	VAT_increase	NA	NA	9.7637631694942
AT	VAT_increase	NA	NA	91.9497740665871
AT	VAT_increase	NA	NA	62.8107761461113
AT	VAT_increase	NA	NA	79.170946190077
AT	VAT_increase	NA	NA	121.976748232919
AT	VAT_increase	NA	NA	286.240478314974
AT	VAT_increase	NA	NA	74.7532310064843
AT	VAT_increase	NA	NA	42.9510779843786
AT	VAT_increase	NA	NA	98.5287227486787
AT	VAT_increase	NA	NA	189.661740138212
AT	VAT_increase	NA	NA	-0.495840204794805
AT	VAT_increase	NA	NA	28.4391223519428
AT	VAT_increase	NA	NA	222.64384400312
AT	VAT_increase	NA	NA	29.7665413048821
AT	VAT_increase	NA	NA	144.421051088092
AT	VAT_increase	NA	NA	12.2956308029628
AT	VAT_increase	NA	NA	52.9860675245487
AT	VAT_increase	NA	NA	90.8094480408735
AT	VAT_increase	NA	NA	-0.308496809206891
AT	VAT_increase	NA	NA	111.531996141411
AT	VAT_increase	NA	NA	131.234113374824
AT	VAT_increase	NA	NA	47.0284711608374
AT	VAT_increase	NA	NA	27.0955188766983
AT	VAT_increase	NA	NA	252.269651368014
AT	VAT_increase	NA	NA	100.95261969348
AT	VAT_increase	NA	NA	108.279078522879
AT	VAT_increase	NA	NA	235.748559417588
AT	VAT_increase	NA	NA	112.507111310037
AT	VAT_increase	NA	NA	91.1970661255077
AT	VAT_increase	NA	NA	70.4715704833891
AT	VAT_increase	NA	NA	201.457230666863
AT	VAT_increase	NA	NA	30.6957245898142
AT	VAT_increase	NA	NA	126.575880252684
AT	VAT_increase	NA	NA	113.136050321203
AT	VAT_increase	NA	NA	27.8214937132287
AT	VAT_increase	NA	NA	101.066596298911
AT	VAT_increase	NA	NA	141.627414543982
AT	VAT_increase	NA	NA	65.9582253534673
AT	VAT_increase	NA	NA	244.317799335571
AT	VAT_increase	NA	NA	99.5335542280553
AT	VAT_increase	NA	NA	527.662621200764
AT	VAT_increase	NA	NA	137.181204766629
AT	VAT_increase	NA	NA	185.661394364821
AT	VAT_increase	NA	NA	82.4025908639412
AT	VAT_increase	NA	NA	147.019336849063
AT	VAT_increase	NA	NA	80.7240157934948
AT	VAT_increase	NA	NA	45.9797420909942
AT	VAT_increase	NA	NA	118.62759151819
AT	VAT_increase	NA	NA	539.212214365249
AT	VAT_increase	NA	NA	85.2409064482854
AT	VAT_increase	NA	NA	83.0707721772991
AT	VAT_increase	NA	NA	245.839454860741
AT	VAT_increase	NA	NA	144.729935068447
AT	VAT_increase	NA	NA	-0.760920260911669
AT	VAT_increase	NA	NA	251.190544993051
AT	VAT_increase	NA	NA	120.945778227175
AT	VAT_increase	NA	NA	102.442464090254
AT	VAT_increase	NA	NA	70.0179294136048
AT	VAT_increase	NA	NA	351.678287906719
AT	VAT_increase	NA	NA	115.994864916859
AT	VAT_increase	NA	NA	-0.616065532595078
AT	VAT_increase	NA	NA	78.9025892595649
AT	VAT_increase	NA	NA	38.2971460077241
AT	VAT_increase	NA	NA	86.1781427562906
AT	VAT_increase	NA	NA	13.632538425558
AT	VAT_increase	NA	NA	113.184823938466
AT	VAT_increase	NA	NA	83.0798407902124
AT	VAT_increase	NA	NA	281.631754248886
AT	VAT_increase	NA	NA	59.880697322103
AT	VAT_increase	NA	NA	227.13101038283
AT	VAT_increase	NA	NA	4.26622414169493
AT	VAT_increase	NA	NA	194.817364895916
AT	VAT_increase	NA	NA	166.043432482167
AT	VAT_increase	NA	NA	356.964101685076
AT	VAT_increase	NA	NA	36.4532122711989
AT	VAT_increase	NA	NA	66.196016959594
AT	VAT_increase	NA	NA	126.64301478375
AT	VAT_increase	NA	NA	153.821649700353
AT	VAT_increase	NA	NA	112.147280901363
AT	VAT_increase	NA	NA	30.6462949430901
AT	VAT_increase	NA	NA	75.7442875250362
AT	VAT_increase	NA	NA	35.1738102619733
AT	VAT_increase	NA	NA	86.4919299804232
AT	VAT_increase	NA	NA	51.9499682917933
AT	VAT_increase	NA	NA	79.9505929386861
AT	VAT_increase	NA	NA	169.540301660986
AT	VAT_increase	NA	NA	103.978215235552
AT	VAT_increase	NA	NA	62.6320350023456
AT	VAT_increase	NA	NA	55.1888195855467
AT	VAT_increase	NA	NA	-0.396256710883407
AT	VAT_increase	NA	NA	401.651482019643
AT	VAT_increase	NA	NA	-0.143235820425457
AT	VAT_increase	NA	NA	95.9035469792635
AT	VAT_increase	NA	NA	-0.319216948220033
AT	VAT_increase	NA	NA	115.662608173865
AT	VAT_increase	NA	NA	49.137921209318
AT	VAT_increase	NA	NA	764.87402047977
AT	VAT_increase	NA	NA	33.5592336632133
AT	VAT_increase	NA	NA	66.6709531941615
AT	VAT_increase	NA	NA	336.105780641843
AT	VAT_increase	NA	NA	95.8369932021121
AT	VAT_increase	NA	NA	197.687188479224
AT	VAT_increase	NA	NA	217.203166068019
AT	VAT_increase	NA	NA	51.2384981679442
AT	VAT_increase	NA	NA	140.745904650558
AT	VAT_increase	NA	NA	97.8864636720256
AT	VAT_increase	NA	NA	33.5726287074087
AT	VAT_increase	NA	NA	64.6448428397708
AT	VAT_increase	NA	NA	28.3081083361161
AT	VAT_increase	NA	NA	48.859282636284
AT	VAT_increase	NA	NA	132.300433757689
AT	VAT_increase	NA	NA	79.8042748730438
AT	VAT_increase	NA	NA	43.77093959954
AT	VAT_increase	NA	NA	110.817556884301
AT	VAT_increase	NA	NA	15.2053948820829
AT	VAT_increase	NA	NA	40.5112231679374
AT	VAT_increase	NA	NA	45.6682740098024
AT	VAT_increase	NA	NA	119.19341800833
AT	VAT_increase	NA	NA	131.440059547174
AT	VAT_increase	NA	NA	-0.432829212302538
AT	VAT_increase	NA	NA	57.9987783739836
AT	VAT_increase	NA	NA	378.681290355632
AT	VAT_increase	NA	NA	30.464858214223
AT	VAT_increase	NA	NA	69.0356554337734
AT	VAT_increase	NA	NA	85.7020846220144
AT	VAT_increase	NA	NA	14.7676103982479
AT	VAT_increase	NA	NA	68.1193435971737
AT	VAT_increase	NA	NA	-0.580598691035287
AT	VAT_increase	NA	NA	69.0871910811701
AT	VAT_increase	NA	NA	39.3128432465557
AT	VAT_increase	NA	NA	-0.369021377485336
AT	VAT_increase	NA	NA	78.7961683271293
AT	VAT_increase	NA	NA	62.0911188566164
AT	VAT_increase	NA	NA	87.2666345005952
AT	VAT_increase	NA	NA	228.789533719451
AT	VAT_increase	NA	NA	42.4464046995467
AT	VAT_increase	NA	NA	95.9841983838949
AT	VAT_increase	NA	NA	101.649832686093
AT	VAT_increase	NA	NA	112.181602499258
AT	VAT_increase	NA	NA	-0.520390911846103
AT	VAT_increase	NA	NA	30.9532873338311
AT	VAT_increase	NA	NA	305.391842259046
AT	VAT_increase	NA	NA	72.687598337306
AT	VAT_increase	NA	NA	282.20670235874
AT	VAT_increase	NA	NA	162.167418518539
AT	VAT_increase	NA	NA	39.0105584723067
AT	VAT_increase	NA	NA	172.144642563909
AT	VAT_increase	NA	NA	341.03724502299
AT	VAT_increase	NA	NA	41.8339572538385
AT	VAT_increase	NA	NA	-0.404241595660237
AT	VAT_increase	NA	NA	48.7767099804296
AT	VAT_increase	NA	NA	121.455651539684
AT	VAT_increase	NA	NA	53.9784048700344
AT	VAT_increase	NA	NA	294.873692934543
AT	VAT_increase	NA	NA	192.890849000444
AT	VAT_increase	NA	NA	94.2026777984573
AT	VAT_increase	NA	NA	55.035832712479
AT	VAT_increase	NA	NA	112.267479163173
AT	VAT_increase	NA	NA	111.178105415595
AT	VAT_increase	NA	NA	341.40590704631
AT	VAT_increase	NA	NA	144.128480250194
AT	VAT_increase	NA	NA	82.3479141185267
AT	VAT_increase	NA	NA	425.492048621686
AT	VAT_increase	NA	NA	80.6146381551031
AT	VAT_increase	NA	NA	39.827257221078
AT	VAT_increase	NA	NA	-0.381861850622669
AT	VAT_increase	NA	NA	54.4736686061519
AT	VAT_increase	NA	NA	54.0612923430654
AT	VAT_increase	NA	NA	56.3770767251478
AT	VAT_increase	NA	NA	476.332351962354
AT	VAT_increase	NA	NA	88.1420144678825
AT	VAT_increase	NA	NA	45.2055612778526
AT	VAT_increase	NA	NA	229.647888944398
AT	VAT_increase	NA	NA	46.4367140821573
AT	VAT_increase	NA	NA	93.950141148664
AT	VAT_increase	NA	NA	71.6708076925176
AT	VAT_increase	NA	NA	59.7102452593677
AT	VAT_increase	NA	NA	-0.286609250468818
AT	VAT_increase	NA	NA	10.3364708955394
AT	VAT_increase	NA	NA	163.169609578515
AT	VAT_increase	NA	NA	324.372493786823
AT	VAT_increase	NA	NA	182.041826112421
AT	VAT_increase	NA	NA	136.399609811215
AT	VAT_increase	NA	NA	21.8119932237157
AT	VAT_increase	NA	NA	37.6915138036596
AT	VAT_increase	NA	NA	91.8461173077262
AT	VAT_increase	NA	NA	108.32788473262
AT	VAT_increase	NA	NA	76.9039443985497
AT	VAT_increase	NA	NA	52.4600930163115
AT	VAT_increase	NA	NA	30.6626969457069
AT	VAT_increase	NA	NA	88.9927367777111
AT	VAT_increase	NA	NA	83.7220592569554
AT	VAT_increase	NA	NA	-0.473548653018132
AT	VAT_increase	NA	NA	73.3487552800654
AT	VAT_increase	NA	NA	422.342828372045
AT	VAT_increase	NA	NA	240.401753837166
AT	VAT_increase	NA	NA	245.438949479817
AT	VAT_increase	NA	NA	119.944427935911
AT	VAT_increase	NA	NA	44.197710581583
AT	VAT_increase	NA	NA	11.5468148252861
AT	VAT_increase	NA	NA	48.4998622856254
AT	VAT_increase	NA	NA	-0.83980204738691
AT	VAT_increase	NA	NA	620.396968030339
AT	VAT_increase	NA	NA	43.4948226580365
AT	VAT_increase	NA	NA	54.0154972112609
AT	VAT_increase	NA	NA	83.6088190010963
AT	VAT_increase	NA	NA	183.982639414756
AT	VAT_increase	NA	NA	136.382431371048
AT	VAT_increase	NA	NA	105.061952324512
AT	VAT_increase	NA	NA	124.043796052202
AT	VAT_increase	NA	NA	65.6799886934703
AT	VAT_increase	NA	NA	263.155158095493
AT	VAT_increase	NA	NA	40.8309207873525
AT	VAT_increase	NA	NA	128.196156584141
AT	VAT_increase	NA	NA	123.062995576556
AT	VAT_increase	NA	NA	89.509772240911
AT	VAT_increase	NA	NA	134.248672586736
AT	VAT_increase	NA	NA	152.689250757051
AT	VAT_increase	NA	NA	-0.176933205821144
AT	VAT_increase	NA	NA	98.6955770347047
AT	VAT_increase	NA	NA	39.257351406033
AT	VAT_increase	NA	NA	193.657304889309
AT	VAT_increase	NA	NA	35.2137414050194
AT	VAT_increase	NA	NA	84.2640491961845
AT	VAT_increase	NA	NA	128.170877168238
AT	VAT_increase	NA	NA	14.0008370157666
AT	VAT_increase	NA	NA	218.828534916284
AT	VAT_increase	NA	NA	84.7560702772948
AT	VAT_increase	NA	NA	79.8443654173285
AT	VAT_increase	NA	NA	175.134509749311
AT	VAT_increase	NA	NA	25.2027473897615
AT	VAT_increase	NA	NA	145.490124324159
AT	VAT_increase	NA	NA	65.2147284096258
AT	VAT_increase	NA	NA	74.9523751051518
AT	VAT_increase	NA	NA	175.06228906305
AT	VAT_increase	NA	NA	145.424686332038
AT	VAT_increase	NA	NA	108.543622883843
AT	VAT_increase	NA	NA	17.5353941861869
AT	VAT_increase	NA	NA	23.7803292404446
AT	VAT_increase	NA	NA	94.584093695023
AT	VAT_increase	NA	NA	158.532111360052
AT	VAT_increase	NA	NA	49.5043648797875
AT	VAT_increase	NA	NA	80.9023186609073
AT	VAT_increase	NA	NA	48.569431182366
AT	VAT_increase	NA	NA	54.7086660144807
AT	VAT_increase	NA	NA	53.0672794755834
AT	VAT_increase	NA	NA	58.062505212212
AT	VAT_increase	NA	NA	750.981352715207
AT	VAT_increase	NA	NA	121.73219442832
AT	VAT_increase	NA	NA	67.2059742733857
AT	VAT_increase	NA	NA	106.089635189082
AT	VAT_increase	NA	NA	20.4953286008037
AT	VAT_increase	NA	NA	205.477760350487
AT	VAT_increase	NA	NA	49.538383564631
AT	VAT_increase	NA	NA	334.737507535674
AT	VAT_increase	NA	NA	90.4545829870682
AT	VAT_increase	NA	NA	19.9189573866492
AT	VAT_increase	NA	NA	30.7185797086373
AT	VAT_increase	NA	NA	49.4760821688651
AT	VAT_increase	NA	NA	62.4387015622079
AT	VAT_increase	NA	NA	36.2382349901626
AT	VAT_increase	NA	NA	97.9471965598999
AT	VAT_increase	NA	NA	86.2630436401167
AT	VAT_increase	NA	NA	20.2879506707647
AT	VAT_increase	NA	NA	98.7382158634735
AT	VAT_increase	NA	NA	282.680900262616
AT	VAT_increase	NA	NA	91.8881527130608
AT	VAT_increase	NA	NA	174.839005587305
AT	VAT_increase	NA	NA	93.337223661802
AT	VAT_increase	NA	NA	230.051127535364
AT	VAT_increase	NA	NA	74.0299958882256
AT	VAT_increase	NA	NA	57.9078473748415
AT	VAT_increase	NA	NA	80.9923750427436
AT	VAT_increase	NA	NA	70.455338898265
AT	VAT_increase	NA	NA	51.5661611461728
AT	VAT_increase	NA	NA	146.292654242546
AT	VAT_increase	NA	NA	76.911893153327
AT	VAT_increase	NA	NA	-0.173041644959669
AT	VAT_increase	NA	NA	170.822092811553
AT	VAT_increase	NA	NA	124.234600886496
AT	VAT_increase	NA	NA	94.6531427618643
AT	VAT_increase	NA	NA	185.110633427964
AT	VAT_increase	NA	NA	18.036355811972
AT	VAT_increase	NA	NA	121.280806865474
AT	VAT_increase	NA	NA	57.4244966558177
AT	VAT_increase	NA	NA	50.5894358428795
AT	VAT_increase	NA	NA	95.6144054067171
AT	VAT_increase	NA	NA	46.3328472889771
AT	VAT_increase	NA	NA	87.4006118391633
AT	VAT_increase	NA	NA	120.149593184206
AT	VAT_increase	NA	NA	108.542455524069
AT	VAT_increase	NA	NA	42.4116051776296
AT	VAT_increase	NA	NA	249.794141404092
AT	VAT_increase	NA	NA	180.894868100503
AT	VAT_increase	NA	NA	165.363340723411
AT	VAT_increase	NA	NA	47.8113913373171
AT	VAT_increase	NA	NA	96.6444326239754
AT	VAT_increase	NA	NA	73.6216340268762
AT	VAT_increase	NA	NA	130.621921671749
AT	VAT_increase	NA	NA	45.0688142689852
AT	VAT_increase	NA	NA	18.509403913011
AT	VAT_increase	NA	NA	83.3848454822091
AT	VAT_increase	NA	NA	82.7634691280935
AT	VAT_increase	NA	NA	38.2707247664286
AT	VAT_increase	NA	NA	290.25969544416
AT	VAT_increase	NA	NA	758.087805303944
AT	VAT_increase	NA	NA	124.297624887945
AT	VAT_increase	NA	NA	101.917390076595
AT	VAT_increase	NA	NA	73.4639176141339
AT	VAT_increase	NA	NA	68.7728736512665
AT	VAT_increase	NA	NA	30.3505260634148
AT	VAT_increase	NA	NA	112.958856869434
AT	VAT_increase	NA	NA	101.67576050572
AT	VAT_increase	NA	NA	198.729137257015
AT	VAT_increase	NA	NA	142.346796581924
AT	VAT_increase	NA	NA	232.120089896086
AT	VAT_increase	NA	NA	25.8767186932881
AT	VAT_increase	NA	NA	79.4390823372151
AT	VAT_increase	NA	NA	195.295222757184
AT	VAT_increase	NA	NA	32.6483484485003
AT	VAT_increase	NA	NA	75.5119391456799
AT	VAT_increase	NA	NA	170.692705604827
AT	VAT_increase	NA	NA	145.616852942868
AT	VAT_increase	NA	NA	44.4407120181605
AT	VAT_increase	NA	NA	91.0584039146077
AT	VAT_increase	NA	NA	76.7522538547521
AT	VAT_increase	NA	NA	200.193358445696
AT	VAT_increase	NA	NA	135.636815165829
AT	VAT_increase	NA	NA	31.9336494158695
AT	VAT_increase	NA	NA	238.776992784011
AT	VAT_increase	NA	NA	431.92657290356
AT	VAT_increase	NA	NA	198.961863320281
AT	VAT_increase	NA	NA	63.8175878924433
AT	VAT_increase	NA	NA	30.5204545043342
AT	VAT_increase	NA	NA	15.4605718571184
AT	VAT_increase	NA	NA	2.97098569548059
AT	VAT_increase	NA	NA	86.3943318704003
AT	VAT_increase	NA	NA	189.557930749392
AT	VAT_increase	NA	NA	121.30320565759
AT	VAT_increase	NA	NA	108.922079413444
AT	VAT_increase	NA	NA	6.36012961527499
AT	VAT_increase	NA	NA	130.980065085041
AT	VAT_increase	NA	NA	165.365127401804
AT	VAT_increase	NA	NA	236.526680274203
AT	VAT_increase	NA	NA	261.483661559035
AT	VAT_increase	NA	NA	42.9942799948774
AT	VAT_increase	NA	NA	72.7790085056569
AT	VAT_increase	NA	NA	25.1378415511304
AT	VAT_increase	NA	NA	194.844657217068
AT	VAT_increase	NA	NA	54.8564338706629
AT	VAT_increase	NA	NA	144.054152965707
AT	VAT_increase	NA	NA	106.030520978154
AT	VAT_increase	NA	NA	384.080366401813
AT	VAT_increase	NA	NA	15.654284881917
AT	VAT_increase	NA	NA	60.1529643933043
AT	VAT_increase	NA	NA	84.1688733619071
AT	VAT_increase	NA	NA	124.797117772265
AT	VAT_increase	NA	NA	140.963513891309
AT	VAT_increase	NA	NA	79.9738670298792
AT	VAT_increase	NA	NA	82.7594539984875
AT	VAT_increase	NA	NA	421.036671594101
AT	VAT_increase	NA	NA	325.554341439493
AT	VAT_increase	NA	NA	37.8245844045073
AT	VAT_increase	NA	NA	115.628783689515
AT	VAT_increase	NA	NA	143.288670709772
AT	VAT_increase	NA	NA	103.139596910723
AT	VAT_increase	NA	NA	55.9158235889745
AT	VAT_increase	NA	NA	48.0552458210764
AT	VAT_increase	NA	NA	100.509776680507
AT	VAT_increase	NA	NA	342.228333947668
AT	VAT_increase	NA	NA	99.7697397690546
AT	VAT_increase	NA	NA	120.260701323291
AT	VAT_increase	NA	NA	142.105897705559
AT	VAT_increase	NA	NA	147.275634296456
AT	VAT_increase	NA	NA	7.50172526312647
AT	VAT_increase	NA	NA	61.1039397328942
AT	VAT_increase	NA	NA	110.794010237087
AT	VAT_increase	NA	NA	75.9437872892051
AT	VAT_increase	NA	NA	246.428861169843
AT	VAT_increase	NA	NA	44.9886362865926
AT	VAT_increase	NA	NA	385.125615546359
AT	VAT_increase	NA	NA	-0.407570171258121
AT	VAT_increase	NA	NA	45.0307260229126
AT	VAT_increase	NA	NA	134.695151976104
AT	VAT_increase	NA	NA	76.0731910238135
AT	VAT_increase	NA	NA	201.874833384962
AT	VAT_increase	NA	NA	70.0876214173283
AT	VAT_increase	NA	NA	57.3156577683204
AT	VAT_increase	NA	NA	61.9704395645248
AT	VAT_increase	NA	NA	73.0330602976813
AT	VAT_increase	NA	NA	85.572574988902
AT	VAT_increase	NA	NA	35.5203357318057
AT	VAT_increase	NA	NA	20.7868509609929
AT	VAT_increase	NA	NA	210.617511685956
AT	VAT_increase	NA	NA	40.8427354011479
AT	VAT_increase	NA	NA	25.3267628395569
AT	VAT_increase	NA	NA	498.933022102281
AT	VAT_increase	NA	NA	128.921144110279
AT	VAT_increase	NA	NA	138.537202268542
AT	VAT_increase	NA	NA	89.0147374274007
AT	VAT_increase	NA	NA	132.541911398041
AT	VAT_increase	NA	NA	139.330215146481
AT	VAT_increase	NA	NA	381.403755061999
AT	VAT_increase	NA	NA	100.293645273491
AT	VAT_increase	NA	NA	165.234592630329
AT	VAT_increase	NA	NA	168.725595533342
AT	VAT_increase	NA	NA	101.173288443458
AT	VAT_increase	NA	NA	24.8344639418816
AT	VAT_increase	NA	NA	78.7367903296208
AT	VAT_increase	NA	NA	93.8168112666411
AT	VAT_increase	NA	NA	45.7557976230345
AT	VAT_increase	NA	NA	33.366935476753
AT	VAT_increase	NA	NA	241.094594608426
AT	VAT_increase	NA	NA	-0.259455684175197
AT	VAT_increase	NA	NA	436.878616498382
AT	VAT_increase	NA	NA	64.1629805690635
AT	VAT_increase	NA	NA	100.04793279167
AT	VAT_increase	NA	NA	112.136317827232
AT	VAT_increase	NA	NA	30.6664371366225
AT	VAT_increase	NA	NA	619.727487360036
AT	VAT_increase	NA	NA	48.9358176044105
AT	VAT_increase	NA	NA	106.496218517733
AT	VAT_increase	NA	NA	45.9021945321089
AT	VAT_increase	NA	NA	-0.305080141133749
AT	VAT_increase	NA	NA	111.733370906824
AT	VAT_increase	NA	NA	245.930421288076
AT	VAT_increase	NA	NA	28.223228927618
AT	VAT_increase	NA	NA	181.927899793137
AT	VAT_increase	NA	NA	64.1150483573007
AT	VAT_increase	NA	NA	111.692066416945
AT	VAT_increase	NA	NA	182.425480397029
AT	VAT_increase	NA	NA	160.084053758923
AT	VAT_increase	NA	NA	-0.939981741284581
AT	VAT_increase	NA	NA	139.220411495923
AT	VAT_increase	NA	NA	45.9622013847208
AT	VAT_increase	NA	NA	80.8475263253273
AT	VAT_increase	NA	NA	486.497568701031
AT	VAT_increase	NA	NA	53.8224689657539
AT	VAT_increase	NA	NA	145.106258978184
AT	VAT_increase	NA	NA	128.995885235203
AT	VAT_increase	NA	NA	125.861222238258
AT	VAT_increase	NA	NA	195.975329242003
AT	VAT_increase	NA	NA	1594.47085402673
AT	VAT_increase	NA	NA	86.774000068955
AT	VAT_increase	NA	NA	121.779873457718
AT	VAT_increase	NA	NA	296.354580664662
AT	VAT_increase	NA	NA	11.6729631349588
AT	VAT_increase	NA	NA	107.781749050196
AT	VAT_increase	NA	NA	7.8418732199371
AT	VAT_increase	NA	NA	81.8514479045604
AT	VAT_increase	NA	NA	44.5356132835097
AT	VAT_increase	NA	NA	20.7240170947459
AT	VAT_increase	NA	NA	407.091965671061
AT	VAT_increase	NA	NA	145.881306775875
AT	VAT_increase	NA	NA	150.514379304703
AT	VAT_increase	NA	NA	54.9061807900841
AT	VAT_increase	NA	NA	187.10328770481
AT	VAT_increase	NA	NA	44.6919989541752
AT	VAT_increase	NA	NA	79.3343999557321
AT	VAT_increase	NA	NA	34.3769383437566
AT	VAT_increase	NA	NA	137.667452738368
AT	VAT_increase	NA	NA	200.393515495419
AT	VAT_increase	NA	NA	90.5086581805439
AT	VAT_increase	NA	NA	3.37258589593704
AT	VAT_increase	NA	NA	141.006583336397
AT	VAT_increase	NA	NA	106.67645921095
AT	VAT_increase	NA	NA	96.2394110216131
AT	VAT_increase	NA	NA	19.2482792403616
AT	VAT_increase	NA	NA	28.3461533036559
AT	VAT_increase	NA	NA	115.216894880016
AT	VAT_increase	NA	NA	42.5707637670013
AT	VAT_increase	NA	NA	225.41044329507
AT	VAT_increase	NA	NA	65.953783431959
AT	VAT_increase	NA	NA	102.650567943792
AT	VAT_increase	NA	NA	122.659670375514
AT	VAT_increase	NA	NA	36.4980532192014
AT	VAT_increase	NA	NA	13.930928387228
AT	VAT_increase	NA	NA	79.2574122474131
AT	VAT_increase	NA	NA	83.5875668596602
AT	VAT_increase	NA	NA	92.3275509263558
AT	VAT_increase	NA	NA	65.8376524727644
AT	VAT_increase	NA	NA	485.044349482528
AT	VAT_increase	NA	NA	81.5617573813873
AT	VAT_increase	NA	NA	66.6097795586915
AT	VAT_increase	NA	NA	149.16315005864
AT	VAT_increase	NA	NA	203.859176432953
AT	VAT_increase	NA	NA	60.5492953388008
AT	VAT_increase	NA	NA	281.960620052394
AT	VAT_increase	NA	NA	38.0076820971353
AT	VAT_increase	NA	NA	90.5166194593256
AT	VAT_increase	NA	NA	146.850254614494
AT	VAT_increase	NA	NA	215.520045037188
AT	VAT_increase	NA	NA	434.451444920296
AT	VAT_increase	NA	NA	188.349964099877
AT	VAT_increase	NA	NA	19.253515717949
AT	VAT_increase	NA	NA	56.2608657538429
AT	VAT_increase	NA	NA	79.2264913115279
AT	VAT_increase	NA	NA	86.2499314134791
AT	VAT_increase	NA	NA	111.53835577084
AT	VAT_increase	NA	NA	294.052441928712
AT	VAT_increase	NA	NA	224.838784651962
AT	VAT_increase	NA	NA	104.49374521669
AT	VAT_increase	NA	NA	126.217186271333
AT	VAT_increase	NA	NA	50.0763536701166
AT	VAT_increase	NA	NA	156.352859800421
AT	VAT_increase	NA	NA	161.453292220737
AT	VAT_increase	NA	NA	19.6614051709529
AT	VAT_increase	NA	NA	202.907432620528
AT	VAT_increase	NA	NA	-0.238588048229717
AT	VAT_increase	NA	NA	56.0205532154086
AT	VAT_increase	NA	NA	76.8373625072343
AT	VAT_increase	NA	NA	112.872720963142
AT	VAT_increase	NA	NA	-0.317763781781047
AT	VAT_increase	NA	NA	-0.223088006767134
AT	VAT_increase	NA	NA	19.2735783386591
AT	VAT_increase	NA	NA	92.9840562803714
AT	VAT_increase	NA	NA	28.248071231109
AT	VAT_increase	NA	NA	50.2462538543029
AT	VAT_increase	NA	NA	197.950432261351
AT	VAT_increase	NA	NA	30.8776291089531
AT	VAT_increase	NA	NA	21.5587331119231
AT	VAT_increase	NA	NA	171.104017734361
AT	VAT_increase	NA	NA	351.086233720924
AT	VAT_increase	NA	NA	170.153880798255
AT	VAT_increase	NA	NA	371.245235077725
AT	VAT_increase	NA	NA	56.2573721577256
AT	VAT_increase	NA	NA	136.50071782604
AT	VAT_increase	NA	NA	78.7885297207352
AT	VAT_increase	NA	NA	121.289993755367
AT	VAT_increase	NA	NA	65.6599849587684
AT	VAT_increase	NA	NA	233.858594383745
AT	VAT_increase	NA	NA	158.036401348006
AT	VAT_increase	NA	NA	163.556237020967
AT	VAT_increase	NA	NA	34.9903858085826
AT	VAT_increase	NA	NA	192.092479342335
AT	VAT_increase	NA	NA	79.52448115398
AT	VAT_increase	NA	NA	73.1805612102723
AT	VAT_increase	NA	NA	33.7433074882789
AT	VAT_increase	NA	NA	141.871262297371
AT	VAT_increase	NA	NA	76.2951957940516
AT	VAT_increase	NA	NA	226.840439294556
AT	VAT_increase	NA	NA	54.4128111479734
AT	VAT_increase	NA	NA	107.623242823881
AT	VAT_increase	NA	NA	81.4174685106726
AT	VAT_increase	NA	NA	92.7383641745772
AT	VAT_increase	NA	NA	81.6225684119184
AT	VAT_increase	NA	NA	58.6027806594468
AT	VAT_increase	NA	NA	108.554293215724
AT	VAT_increase	NA	NA	26.8821282973667
AT	VAT_increase	NA	NA	58.8792551953996
AT	VAT_increase	NA	NA	71.7281879646443
AT	VAT_increase	NA	NA	1044.1467441534
AT	VAT_increase	NA	NA	78.2255514758955
AT	VAT_increase	NA	NA	71.33946366437
AT	VAT_increase	NA	NA	225.128623675589
AT	VAT_increase	NA	NA	157.942459642387
AT	VAT_increase	NA	NA	46.2022361788144
AT	VAT_increase	NA	NA	409.651735105124
AT	VAT_increase	NA	NA	202.193546878742
AT	VAT_increase	NA	NA	43.509819505913
AT	VAT_increase	NA	NA	74.3706114850414
AT	VAT_increase	NA	NA	36.0257139374516
AT	VAT_increase	NA	NA	99.1055187347785
AT	VAT_increase	NA	NA	50.419016160979
AT	VAT_increase	NA	NA	116.103227219155
AT	VAT_increase	NA	NA	242.03798984612
AT	VAT_increase	NA	NA	15.0545784431589
AT	VAT_increase	NA	NA	16.9991881235245
AT	VAT_increase	NA	NA	182.666512821137
AT	VAT_increase	NA	NA	63.928913088747
AT	VAT_increase	NA	NA	69.0731478062888
AT	VAT_increase	NA	NA	198.545341006798
AT	VAT_increase	NA	NA	252.946593951889
AT	VAT_increase	NA	NA	152.898883263188
AT	VAT_increase	NA	NA	73.8677492444027
AT	VAT_increase	NA	NA	68.1654490105264
AT	VAT_increase	NA	NA	963.753377452746
AT	VAT_increase	NA	NA	113.850784626313
AT	VAT_increase	NA	NA	87.2690377641236
AT	VAT_increase	NA	NA	118.13178086222
AT	VAT_increase	NA	NA	85.7122367235623
AT	VAT_increase	NA	NA	149.903291852016
AT	VAT_increase	NA	NA	14.1434640154719
AT	VAT_increase	NA	NA	-0.534871824902287
AT	VAT_increase	NA	NA	150.584620719834
AT	VAT_increase	NA	NA	120.765853422838
AT	VAT_increase	NA	NA	172.749868190863
AT	VAT_increase	NA	NA	5.60597492579194
AT	VAT_increase	NA	NA	26.420650172044
AT	VAT_increase	NA	NA	159.925540564688
AT	VAT_increase	NA	NA	251.989332386031
AT	VAT_increase	NA	NA	137.144527170762
AT	VAT_increase	NA	NA	85.6952237791795
AT	VAT_increase	NA	NA	171.505807438765
AT	VAT_increase	NA	NA	73.9255177704616
AT	VAT_increase	NA	NA	255.266058547698
AT	VAT_increase	NA	NA	82.4856451458961
AT	VAT_increase	NA	NA	153.263287651487
AT	VAT_increase	NA	NA	98.0986839246249
AT	VAT_increase	NA	NA	321.811578407312
AT	VAT_increase	NA	NA	43.0921723065736
AT	VAT_increase	NA	NA	122.813967585351
AT	VAT_increase	NA	NA	198.567416545722
AT	VAT_increase	NA	NA	50.1028578398209
AT	VAT_increase	NA	NA	252.721965783662
AT	VAT_increase	NA	NA	30.762126724271
AT	VAT_increase	NA	NA	114.805449758793
AT	VAT_increase	NA	NA	191.547878676363
AT	VAT_increase	NA	NA	125.19319548467
AT	VAT_increase	NA	NA	109.660210566229
AT	VAT_increase	NA	NA	136.870802798478
AT	VAT_increase	NA	NA	65.9132868881004
AT	VAT_increase	NA	NA	118.275779276685
AT	VAT_increase	NA	NA	86.9563806928861
AT	VAT_increase	NA	NA	25.3636728285358
AT	VAT_increase	NA	NA	205.290312046544
AT	VAT_increase	NA	NA	21.759553420073
AT	VAT_increase	NA	NA	245.628595066166
AT	VAT_increase	NA	NA	-0.615329207442668
AT	VAT_increase	NA	NA	11.8537562195493
AT	VAT_increase	NA	NA	31.7673895454808
AT	VAT_increase	NA	NA	153.362280979947
AT	VAT_increase	NA	NA	196.174585832243
AT	VAT_increase	NA	NA	48.9628897992834
AT	VAT_increase	NA	NA	55.1391166607564
AT	VAT_increase	NA	NA	116.617455919753
AT	VAT_increase	NA	NA	24.8079381843106
AT	VAT_increase	NA	NA	250.077300443927
AT	VAT_increase	NA	NA	72.5355268861166
AT	VAT_increase	NA	NA	126.962467608723
AT	VAT_increase	NA	NA	76.7209159190683
AT	VAT_increase	NA	NA	88.9230818620168
AT	VAT_increase	NA	NA	-0.281021559594196
AT	VAT_increase	NA	NA	-0.192556262188671
AT	VAT_increase	NA	NA	167.637047602343
AT	VAT_increase	NA	NA	166.910891623509
AT	VAT_increase	NA	NA	121.552864469153
AT	VAT_increase	NA	NA	179.279510222255
AT	VAT_increase	NA	NA	120.448226298534
AT	VAT_increase	NA	NA	45.6790515527313
AT	VAT_increase	NA	NA	51.092704349632
AT	VAT_increase	NA	NA	34.9112637100338
AT	VAT_increase	NA	NA	84.067106647153
AT	VAT_increase	NA	NA	-0.128430992369704
AT	VAT_increase	NA	NA	72.7581061577
AT	VAT_increase	NA	NA	63.6151522109333
AT	VAT_increase	NA	NA	91.5248226337127
AT	VAT_increase	NA	NA	109.023808181906
AT	VAT_increase	NA	NA	245.899043491804
AT	VAT_increase	NA	NA	101.417081263695
AT	VAT_increase	NA	NA	164.436417363391
AT	VAT_increase	NA	NA	90.1370559038658
AT	VAT_increase	NA	NA	57.919803442263
AT	VAT_increase	NA	NA	32.8108332297487
AT	VAT_increase	NA	NA	63.8636101588579
AT	VAT_increase	NA	NA	33.0317820861999
AT	VAT_increase	NA	NA	68.620578014615
AT	VAT_increase	NA	NA	150.845796602769
AT	VAT_increase	NA	NA	424.898172382917
AT	VAT_increase	NA	NA	113.339474699756
AT	VAT_increase	NA	NA	14.9172425105476
AT	VAT_increase	NA	NA	152.28691474662
AT	VAT_increase	NA	NA	59.4402218972938
AT	VAT_increase	NA	NA	98.9350237359375
AT	VAT_increase	NA	NA	162.808880236096
AT	VAT_increase	NA	NA	191.541454983584
AT	VAT_increase	NA	NA	-0.162800284770513
AT	VAT_increase	NA	NA	207.639870750371
AT	VAT_increase	NA	NA	-0.337144663652186
AT	VAT_increase	NA	NA	111.786767230201
AT	VAT_increase	NA	NA	263.290307371734
AT	VAT_increase	NA	NA	13.6420656282805
AT	VAT_increase	NA	NA	173.413734629634
AT	VAT_increase	NA	NA	175.393776955226
AT	VAT_increase	NA	NA	47.8163874470434
AT	VAT_increase	NA	NA	119.055328527605
AT	VAT_increase	NA	NA	402.066018979337
AT	VAT_increase	NA	NA	52.0663211848147
AT	VAT_increase	NA	NA	-1.04937469045492
AT	VAT_increase	NA	NA	81.010451508979
AT	VAT_increase	NA	NA	-0.426980802530586
AT	VAT_increase	NA	NA	101.245836036622
AT	VAT_increase	NA	NA	76.4366576495484
AT	VAT_increase	NA	NA	76.2335187602062
AT	VAT_increase	NA	NA	131.515621665758
AT	VAT_increase	NA	NA	111.927072816216
AT	VAT_increase	NA	NA	72.2728180401071
AT	VAT_increase	NA	NA	16.1903551158289
AT	VAT_increase	NA	NA	59.804472307838
AT	VAT_increase	NA	NA	49.8478267176677
AT	VAT_increase	NA	NA	150.778700399126
AT	VAT_increase	NA	NA	36.1444419081077
AT	VAT_increase	NA	NA	95.8463370437848
AT	VAT_increase	NA	NA	99.6811015941055
AT	VAT_increase	NA	NA	125.580637424305
AT	VAT_increase	NA	NA	66.8568075133828
AT	VAT_increase	NA	NA	54.9255338983122
AT	VAT_increase	NA	NA	252.250773909937
AT	VAT_increase	NA	NA	136.658437790272
AT	VAT_increase	NA	NA	66.0414501680197
AT	VAT_increase	NA	NA	-0.509325572675855
AT	VAT_increase	NA	NA	130.843302606513
AT	VAT_increase	NA	NA	70.7490628243264
AT	VAT_increase	NA	NA	116.844674388108
AT	VAT_increase	NA	NA	32.8957558364291
AT	VAT_increase	NA	NA	171.875264747955
AT	VAT_increase	NA	NA	18.816785582502
AT	VAT_increase	NA	NA	-0.243759910606454
AT	VAT_increase	NA	NA	48.4754748199127
AT	VAT_increase	NA	NA	635.706551159703
AT	VAT_increase	NA	NA	63.022466528265
AT	VAT_increase	NA	NA	135.709881567822
AT	VAT_increase	NA	NA	99.5392907789839
AT	VAT_increase	NA	NA	12.4728054497726
AT	VAT_increase	NA	NA	116.381905941734
AT	VAT_increase	NA	NA	111.231722848204
AT	VAT_increase	NA	NA	43.6229049788624
AT	VAT_increase	NA	NA	68.5104873244413
AT	VAT_increase	NA	NA	150.565346039033
AT	VAT_increase	NA	NA	93.2594258381323
AT	VAT_increase	NA	NA	133.127125430607
AT	VAT_increase	NA	NA	135.097180591344
AT	VAT_increase	NA	NA	80.9595097184711
AT	VAT_increase	NA	NA	130.398958396537
AT	VAT_increase	NA	NA	-0.253545517319529
AT	VAT_increase	NA	NA	26.6580218249797
AT	VAT_increase	NA	NA	148.34767110764
AT	VAT_increase	NA	NA	136.831442485046
AT	VAT_increase	NA	NA	91.1133140308637
AT	VAT_increase	NA	NA	87.7595454392718
AT	VAT_increase	NA	NA	32.6662721051198
AT	VAT_increase	NA	NA	92.8609379046576
AT	VAT_increase	NA	NA	187.532778623222
AT	VAT_increase	NA	NA	133.548167505558
AT	VAT_increase	NA	NA	144.475068935204
AT	VAT_increase	NA	NA	27.9002711294542
AT	VAT_increase	NA	NA	93.7707425284934
AT	VAT_increase	NA	NA	151.836346502734
AT	VAT_increase	NA	NA	268.904329381663
AT	VAT_increase	NA	NA	103.005270036516
AT	VAT_increase	NA	NA	548.564751071823
AT	VAT_increase	NA	NA	69.8422058292393
AT	VAT_increase	NA	NA	108.78581268979
AT	VAT_increase	NA	NA	-0.173300919142768
AT	VAT_increase	NA	NA	105.494986892288
AT	VAT_increase	NA	NA	49.0005285662543
AT	VAT_increase	NA	NA	58.7105301304223
AT	VAT_increase	NA	NA	41.7347021974906
AT	VAT_increase	NA	NA	87.6122252685763
AT	VAT_increase	NA	NA	394.699532774032
AT	VAT_increase	NA	NA	139.860272572589
AT	VAT_increase	NA	NA	152.386969289021
AT	VAT_increase	NA	NA	110.265042853503
AT	VAT_increase	NA	NA	165.457210086513
AT	VAT_increase	NA	NA	22.3666539100097
AT	VAT_increase	NA	NA	150.496399028673
AT	VAT_increase	NA	NA	141.986128556843
AT	VAT_increase	NA	NA	49.5115651175112
AT	VAT_increase	NA	NA	42.5088212281574
AT	VAT_increase	NA	NA	237.584862912165
AT	VAT_increase	NA	NA	147.966346485083
AT	VAT_increase	NA	NA	-0.113890397573562
AT	VAT_increase	NA	NA	26.0189578759253
AT	VAT_increase	NA	NA	59.6346972858087
AT	VAT_increase	NA	NA	233.694703448925
AT	VAT_increase	NA	NA	162.862466222801
AT	VAT_increase	NA	NA	-0.329035132697371
AT	VAT_increase	NA	NA	132.258861237012
AT	VAT_increase	NA	NA	172.008016642996
AT	VAT_increase	NA	NA	84.2096194222548
AT	VAT_increase	NA	NA	14.303412777356
AT	VAT_increase	NA	NA	73.2351078628439
AT	VAT_increase	NA	NA	136.009656486633
AT	VAT_increase	NA	NA	-0.260039984706538
AT	VAT_increase	NA	NA	101.818442447609
AT	VAT_increase	NA	NA	79.2604476433819
AT	VAT_increase	NA	NA	74.6410054938798
AT	VAT_increase	NA	NA	103.987572812096
AT	VAT_increase	NA	NA	132.532156982057
AT	VAT_increase	NA	NA	256.982454023975
AT	VAT_increase	NA	NA	87.803385830436
AT	VAT_increase	NA	NA	1008.78654129097
AT	VAT_increase	NA	NA	440.330920884584
AT	VAT_increase	NA	NA	110.687721722388
AT	VAT_increase	NA	NA	81.3031257800682
AT	VAT_increase	NA	NA	17.2211368501145
AT	VAT_increase	NA	NA	103.085556943222
AT	VAT_increase	NA	NA	48.4193648369791
AT	VAT_increase	NA	NA	88.6011273063336
AT	VAT_increase	NA	NA	187.551452975832
AT	VAT_increase	NA	NA	193.09768715141
AT	VAT_increase	NA	NA	60.5124466178126
AT	VAT_increase	NA	NA	121.414686720979
AT	VAT_increase	NA	NA	65.1649989497675
AT	VAT_increase	NA	NA	180.895948877545
AT	VAT_increase	NA	NA	56.1030405196261
AT	VAT_increase	NA	NA	101.258234431836
AT	VAT_increase	NA	NA	87.4725804574858
AT	VAT_increase	NA	NA	19.0047405351228
AT	VAT_increase	NA	NA	84.6837806180819
AT	VAT_increase	NA	NA	173.495071851714
AT	VAT_increase	NA	NA	275.963287641662
AT	VAT_increase	NA	NA	120.188813394352
AT	VAT_increase	NA	NA	92.1129349899389
AT	VAT_increase	NA	NA	284.845441924516
AT	VAT_increase	NA	NA	171.428331297212
AT	VAT_increase	NA	NA	11.1779979250197
AT	VAT_increase	NA	NA	729.359877129914
AT	VAT_increase	NA	NA	544.856731570814
AT	VAT_increase	NA	NA	191.589130780057
AT	VAT_increase	NA	NA	-0.389210499628041
AT	VAT_increase	NA	NA	163.813053940812
AT	VAT_increase	NA	NA	65.7270392914018
AT	VAT_increase	NA	NA	63.1107015631937
AT	VAT_increase	NA	NA	113.599406518345
AT	VAT_increase	NA	NA	33.5672023327329
AT	VAT_increase	NA	NA	121.190634240709
AT	VAT_increase	NA	NA	131.82670937472
AT	VAT_increase	NA	NA	78.6968274614537
AT	VAT_increase	NA	NA	43.2410800211181
AT	VAT_increase	NA	NA	134.236033002479
AT	VAT_increase	NA	NA	206.207695137283
AT	VAT_increase	NA	NA	87.1536817435477
AT	VAT_increase	NA	NA	116.801289566664
AT	VAT_increase	NA	NA	100.81968143896
AT	VAT_increase	NA	NA	105.700867766906
AT	VAT_increase	NA	NA	53.3208162243291
AT	VAT_increase	NA	NA	27.8787504196822
AT	VAT_increase	NA	NA	169.643819488533
AT	VAT_increase	NA	NA	94.3717490057336
AT	VAT_increase	NA	NA	276.711245409056
AT	VAT_increase	NA	NA	57.1295003860028
AT	VAT_increase	NA	NA	60.0614601740514
AT	VAT_increase	NA	NA	89.7089110055572
AT	VAT_increase	NA	NA	-0.594310271258908
AT	VAT_increase	NA	NA	157.870884698091
AT	VAT_increase	NA	NA	19.5167351611832
AT	VAT_increase	NA	NA	33.3770694981347
AT	VAT_increase	NA	NA	7.73471483293914
AT	VAT_increase	NA	NA	46.2029226930658
AT	VAT_increase	NA	NA	82.8289528506437
AT	VAT_increase	NA	NA	30.0581373095265
AT	VAT_increase	NA	NA	255.983936511609
AT	VAT_increase	NA	NA	131.8243582512
AT	VAT_increase	NA	NA	56.6863744551831
AT	VAT_increase	NA	NA	14.9919982240682
AT	VAT_increase	NA	NA	508.749937933261
AT	VAT_increase	NA	NA	189.546682836954
AT	VAT_increase	NA	NA	57.8826099870515
AT	VAT_increase	NA	NA	19.991312466768
AT	VAT_increase	NA	NA	-0.270960083375442
AT	VAT_increase	NA	NA	109.988857190814
AT	VAT_increase	NA	NA	11.6069902540255
AT	VAT_increase	NA	NA	129.807455418417
AT	VAT_increase	NA	NA	101.317254824382
AT	VAT_increase	NA	NA	73.3615282721862
AT	VAT_increase	NA	NA	84.762433006721
AT	VAT_increase	NA	NA	109.520713548544
AT	VAT_increase	NA	NA	47.4184942579027
AT	VAT_increase	NA	NA	94.6198673526787
AT	VAT_increase	NA	NA	91.2541469744664
AT	VAT_increase	NA	NA	114.918774964797
AT	VAT_increase	NA	NA	152.050096814078
AT	VAT_increase	NA	NA	29.0334104729928
AT	VAT_increase	NA	NA	-0.421296591461163
AT	VAT_increase	NA	NA	129.341344329692
AT	VAT_increase	NA	NA	112.366396463828
AT	VAT_increase	NA	NA	435.110798462794
AT	VAT_increase	NA	NA	137.648616802271
AT	VAT_increase	NA	NA	342.572674028037
AT	VAT_increase	NA	NA	-0.0976808028280959
AT	VAT_increase	NA	NA	45.1371019313663
AT	VAT_increase	NA	NA	109.174684725701
AT	VAT_increase	NA	NA	110.89464005262
AT	VAT_increase	NA	NA	68.1309814819462
AT	VAT_increase	NA	NA	80.7011171767721
AT	VAT_increase	NA	NA	44.5536315921994
AT	VAT_increase	NA	NA	140.941525056478
AT	VAT_increase	NA	NA	106.491305504484
AT	VAT_increase	NA	NA	92.1912452235923
AT	VAT_increase	NA	NA	48.5035896977064
AT	VAT_increase	NA	NA	164.366407579489
AT	VAT_increase	NA	NA	98.5974898214562
AT	VAT_increase	NA	NA	63.1827805180806
AT	VAT_increase	NA	NA	66.6162180077634
AT	VAT_increase	NA	NA	76.5906077778199
AT	VAT_increase	NA	NA	140.819873776023
AT	VAT_increase	NA	NA	59.0173444829607
AT	VAT_increase	NA	NA	178.72279015436
AT	VAT_increase	NA	NA	145.987080742153
AT	VAT_increase	NA	NA	73.4446028100902
AT	VAT_increase	NA	NA	2.06619625682417
AT	VAT_increase	NA	NA	37.3413029786796
AT	VAT_increase	NA	NA	119.702444351089
AT	VAT_increase	NA	NA	57.038469078286
AT	VAT_increase	NA	NA	10.4480904995567
AT	VAT_increase	NA	NA	178.339388252548
AT	VAT_increase	NA	NA	64.8526652013807
AT	VAT_increase	NA	NA	251.087262579678
AT	VAT_increase	NA	NA	108.487402933504
AT	VAT_increase	NA	NA	-0.614534517747532
AT	VAT_increase	NA	NA	91.430244260987
AT	VAT_increase	NA	NA	94.0400147494819
AT	VAT_increase	NA	NA	-1.32144333603696
AT	VAT_increase	NA	NA	-0.0516170538139712
AT	VAT_increase	NA	NA	35.0035503433075
AT	VAT_increase	NA	NA	48.4843941460317
AT	VAT_increase	NA	NA	74.7348738906955
AT	VAT_increase	NA	NA	16.6901034491282
AT	VAT_increase	NA	NA	42.6434014616864
AT	VAT_increase	NA	NA	86.736069520599
AT	VAT_increase	NA	NA	109.441240243714
AT	VAT_increase	NA	NA	220.099613781609
AT	VAT_increase	NA	NA	89.8229634404725
AT	VAT_increase	NA	NA	254.244385783309
AT	VAT_increase	NA	NA	153.654269870416
AT	VAT_increase	NA	NA	248.253188544148
AT	VAT_increase	NA	NA	164.643308579525
AT	VAT_increase	NA	NA	174.165469097067
AT	VAT_increase	NA	NA	106.230912265354
AT	VAT_increase	NA	NA	156.363269332954
AT	VAT_increase	NA	NA	56.8881341542523
AT	VAT_increase	NA	NA	-0.649954088378915
AT	VAT_increase	NA	NA	107.177827702102
AT	VAT_increase	NA	NA	148.898234713489
AT	VAT_increase	NA	NA	78.8588704537793
AT	VAT_increase	NA	NA	38.505025910783
AT	VAT_increase	NA	NA	86.1455163391628
AT	VAT_increase	NA	NA	-0.779547294627667
AT	VAT_increase	NA	NA	145.640770494332
AT	VAT_increase	NA	NA	36.6210506486864
AT	VAT_increase	NA	NA	47.7661522704927
AT	VAT_increase	NA	NA	72.8527215218373
AT	VAT_increase	NA	NA	102.52017906106
AT	VAT_increase	NA	NA	80.5482970189431
AT	VAT_increase	NA	NA	42.8351363732263
AT	VAT_increase	NA	NA	48.153295171437
AT	VAT_increase	NA	NA	173.388129269274
AT	VAT_increase	NA	NA	125.403234757667
AT	VAT_increase	NA	NA	45.459795351145
AT	VAT_increase	NA	NA	96.5290281782496
AT	VAT_increase	NA	NA	153.660487968999
AT	VAT_increase	NA	NA	95.3052785341735
AT	VAT_increase	NA	NA	54.9105266223626
AT	VAT_increase	NA	NA	84.0682042347248
AT	VAT_increase	NA	NA	81.2517255461793
AT	VAT_increase	NA	NA	318.369504671265
AT	VAT_increase	NA	NA	32.2724943197147
AT	VAT_increase	NA	NA	71.0782868806812
AT	VAT_increase	NA	NA	16.7223139476071
AT	VAT_increase	NA	NA	67.7631345593585
AT	VAT_increase	NA	NA	150.835157664886
AT	VAT_increase	NA	NA	168.460719283505
AT	VAT_increase	NA	NA	23.4525044116798
AT	VAT_increase	NA	NA	43.7021996816866
AT	VAT_increase	NA	NA	79.5877542175718
AT	VAT_increase	NA	NA	218.6379766433
AT	VAT_increase	NA	NA	120.295088765099
AT	VAT_increase	NA	NA	-0.433493698695782
AT	VAT_increase	NA	NA	183.046631856977
AT	VAT_increase	NA	NA	194.331252348298
AT	VAT_increase	NA	NA	77.4609296957128
AT	VAT_increase	NA	NA	46.8351349549133
AT	VAT_increase	NA	NA	-1.05238002828259
AT	VAT_increase	NA	NA	198.122512949483
AT	VAT_increase	NA	NA	72.0872659007743
AT	VAT_increase	NA	NA	44.8041533125856
AT	VAT_increase	NA	NA	146.729357615098
AT	VAT_increase	NA	NA	758.341867699081
AT	VAT_increase	NA	NA	93.371592356939
AT	VAT_increase	NA	NA	131.044570785769
AT	VAT_increase	NA	NA	621.353964559999
AT	VAT_increase	NA	NA	54.5824576138033
AT	VAT_increase	NA	NA	47.5387159597286
AT	VAT_increase	NA	NA	149.00662474797
AT	VAT_increase	NA	NA	76.865444111763
AT	VAT_increase	NA	NA	28.4857435122759
AT	VAT_increase	NA	NA	45.9451291764586
AT	VAT_increase	NA	NA	170.611730953345
AT	VAT_increase	NA	NA	128.168363701424
AT	VAT_increase	NA	NA	132.854243860446
AT	VAT_increase	NA	NA	355.682631577681
AT	VAT_increase	NA	NA	104.465138295957
AT	VAT_increase	NA	NA	94.6899951556257
AT	VAT_increase	NA	NA	56.584443398704
AT	VAT_increase	NA	NA	53.9253877421701
AT	VAT_increase	NA	NA	146.880771541836
AT	VAT_increase	NA	NA	124.124570678403
AT	VAT_increase	NA	NA	82.7862269104281
AT	VAT_increase	NA	NA	48.722771028726
AT	VAT_increase	NA	NA	147.04440894147
AT	VAT_increase	NA	NA	113.544924839943
AT	VAT_increase	NA	NA	29.8271203437414
AT	VAT_increase	NA	NA	108.692769837419
AT	VAT_increase	NA	NA	123.129214089967
AT	VAT_increase	NA	NA	120.710758232779
AT	VAT_increase	NA	NA	168.675253113647
AT	VAT_increase	NA	NA	45.654440398121
AT	VAT_increase	NA	NA	172.310385112644
AT	VAT_increase	NA	NA	51.0103447510415
AT	VAT_increase	NA	NA	139.546132879436
AT	VAT_increase	NA	NA	105.022825871389
AT	VAT_increase	NA	NA	95.0252224754351
AT	VAT_increase	NA	NA	113.89054903075
AT	VAT_increase	NA	NA	111.055049184121
AT	VAT_increase	NA	NA	131.030448686919
AT	VAT_increase	NA	NA	203.242021683397
AT	VAT_increase	NA	NA	221.177445957559
AT	VAT_increase	NA	NA	11.5795504506423
AT	VAT_increase	NA	NA	95.3374493379606
AT	VAT_increase	NA	NA	171.628506860064
AT	VAT_increase	NA	NA	-0.624394085343769
AT	VAT_increase	NA	NA	53.7142600233708
AT	VAT_increase	NA	NA	114.53049987196
AT	VAT_increase	NA	NA	-0.61603037289429
AT	VAT_increase	NA	NA	274.017159769601
AT	VAT_increase	NA	NA	62.1684634644527
AT	VAT_increase	NA	NA	47.3929734477233
AT	VAT_increase	NA	NA	90.8481298507538
AT	VAT_increase	NA	NA	103.551153208095
AT	VAT_increase	NA	NA	132.36083278882
AT	VAT_increase	NA	NA	121.038557754293
AT	VAT_increase	NA	NA	127.974591719205
AT	VAT_increase	NA	NA	143.784291353812
AT	VAT_increase	NA	NA	595.682569466024
AT	VAT_increase	NA	NA	92.8665814040524
AT	VAT_increase	NA	NA	64.1021457809257
AT	VAT_increase	NA	NA	56.2086710842485
AT	VAT_increase	NA	NA	51.9387998459535
AT	VAT_increase	NA	NA	79.0628587177449
AT	VAT_increase	NA	NA	114.38987148438
AT	VAT_increase	NA	NA	72.0810251296255
AT	VAT_increase	NA	NA	45.2063369667501
AT	VAT_increase	NA	NA	22.9149508384367
AT	VAT_increase	NA	NA	258.430592092487
AT	VAT_increase	NA	NA	100.823505271721
AT	VAT_increase	NA	NA	155.635054734688
AT	VAT_increase	NA	NA	113.503447931101
AT	VAT_increase	NA	NA	150.628650857024
AT	VAT_increase	NA	NA	84.6926609296299
AT	VAT_increase	NA	NA	32.4354405216908
AT	VAT_increase	NA	NA	73.2130534016158
AT	VAT_increase	NA	NA	129.437789138763
AT	VAT_increase	NA	NA	143.01762518957
AT	VAT_increase	NA	NA	73.5692930269219
AT	VAT_increase	NA	NA	58.4206594148222
AT	VAT_increase	NA	NA	271.639204438668
AT	VAT_increase	NA	NA	36.9439752963165
AT	VAT_increase	NA	NA	35.9739929983021
AT	VAT_increase	NA	NA	27.6936775391409
AT	VAT_increase	NA	NA	33.3031412496816
AT	VAT_increase	NA	NA	227.821076376637
AT	VAT_increase	NA	NA	68.6765098982035
AT	VAT_increase	NA	NA	229.323440820455
AT	VAT_increase	NA	NA	95.3281443132139
AT	VAT_increase	NA	NA	45.6032844043393
AT	VAT_increase	NA	NA	-0.502652702996809
AT	VAT_increase	NA	NA	15.5388504972204
AT	VAT_increase	NA	NA	70.5524035407445
AT	VAT_increase	NA	NA	109.641001287872
AT	VAT_increase	NA	NA	123.046110916712
AT	VAT_increase	NA	NA	161.93152424387
AT	VAT_increase	NA	NA	194.056165756359
AT	VAT_increase	NA	NA	107.28022193124
AT	VAT_increase	NA	NA	-0.0573605990920887
AT	VAT_increase	NA	NA	68.6344993453438
AT	VAT_increase	NA	NA	223.865640525728
AT	VAT_increase	NA	NA	128.286413567998
AT	VAT_increase	NA	NA	205.648876046388
AT	VAT_increase	NA	NA	63.4806875881369
AT	VAT_increase	NA	NA	184.827921182061
AT	VAT_increase	NA	NA	108.590233755038
AT	VAT_increase	NA	NA	218.475840185728
AT	VAT_increase	NA	NA	153.060920017026
AT	VAT_increase	NA	NA	-0.15304500906938
AT	VAT_increase	NA	NA	38.1130279555128
AT	VAT_increase	NA	NA	96.5356577662517
AT	VAT_increase	NA	NA	85.3364137011569
AT	VAT_increase	NA	NA	22.8259411845505
AT	VAT_increase	NA	NA	145.922482145085
AT	VAT_increase	NA	NA	114.142787495435
AT	VAT_increase	NA	NA	376.775142159501
AT	VAT_increase	NA	NA	135.607316982324
AT	VAT_increase	NA	NA	70.5451588392014
AT	VAT_increase	NA	NA	52.8718412256981
AT	VAT_increase	NA	NA	113.781877001766
AT	VAT_increase	NA	NA	257.672155817429
AT	VAT_increase	NA	NA	88.2092708096183
AT	VAT_increase	NA	NA	91.0484354740496
AT	VAT_increase	NA	NA	139.329649939368
AT	VAT_increase	NA	NA	99.6330062756742
AT	VAT_increase	NA	NA	162.25821673093
AT	VAT_increase	NA	NA	120.281710398015
AT	VAT_increase	NA	NA	430.820074611202
AT	VAT_increase	NA	NA	105.863995108424
AT	VAT_increase	NA	NA	28.3627794966221
AT	VAT_increase	NA	NA	47.3794468737226
AT	VAT_increase	NA	NA	81.6511752770864
AT	VAT_increase	NA	NA	150.726227957764
AT	VAT_increase	NA	NA	87.2819050084367
AT	VAT_increase	NA	NA	71.9315861876549
AT	VAT_increase	NA	NA	72.8969075088566
AT	VAT_increase	NA	NA	112.785966208145
AT	VAT_increase	NA	NA	79.9029898044442
AT	VAT_increase	NA	NA	66.6091712661046
AT	VAT_increase	NA	NA	63.1416670447674
AT	VAT_increase	NA	NA	-0.274920863890531
AT	VAT_increase	NA	NA	63.6565390875552
AT	VAT_increase	NA	NA	176.144339043813
AT	VAT_increase	NA	NA	113.526290984763
AT	VAT_increase	NA	NA	-0.259775444340098
AT	VAT_increase	NA	NA	125.752563156474
AT	VAT_increase	NA	NA	87.9277701571622
AT	VAT_increase	NA	NA	170.5833744573
AT	VAT_increase	NA	NA	294.081795059946
AT	VAT_increase	NA	NA	161.723060499718
AT	VAT_increase	NA	NA	22.3890579994843
AT	VAT_increase	NA	NA	-0.253086116137322
AT	VAT_increase	NA	NA	15.0367646570219
AT	VAT_increase	NA	NA	81.939384472755
AT	VAT_increase	NA	NA	65.4605471092986
AT	VAT_increase	NA	NA	80.173470915385
AT	VAT_increase	NA	NA	67.3810776282266
AT	VAT_increase	NA	NA	237.416946565112
AT	VAT_increase	NA	NA	61.7065857279874
AT	VAT_increase	NA	NA	131.290146077772
AT	VAT_increase	NA	NA	75.127922423319
AT	VAT_increase	NA	NA	9.17082664992078
AT	VAT_increase	NA	NA	418.440200126611
AT	VAT_increase	NA	NA	114.885446920044
AT	VAT_increase	NA	NA	34.0365151648411
AT	VAT_increase	NA	NA	227.639952694841
AT	VAT_increase	NA	NA	22.0401924233695
AT	VAT_increase	NA	NA	56.700717951373
AT	VAT_increase	NA	NA	38.2374833891032
AT	VAT_increase	NA	NA	33.6320401142439
AT	VAT_increase	NA	NA	32.9889387253657
AT	VAT_increase	NA	NA	155.062671564845
AT	VAT_increase	NA	NA	153.151682725692
AT	VAT_increase	NA	NA	56.7452936924314
AT	VAT_increase	NA	NA	-1.01582604579059
AT	VAT_increase	NA	NA	326.759059376914
AT	VAT_increase	NA	NA	151.478243331107
AT	VAT_increase	NA	NA	48.0194192058478
AT	VAT_increase	NA	NA	49.0893036774502
AT	VAT_increase	NA	NA	95.5150725732914
AT	VAT_increase	NA	NA	39.8311284490166
AT	VAT_increase	NA	NA	125.883721310517
AT	VAT_increase	NA	NA	227.118854901713
AT	VAT_increase	NA	NA	-0.335661207545807
AT	VAT_increase	NA	NA	205.285603615295
AT	VAT_increase	NA	NA	104.944860009307
AT	VAT_increase	NA	NA	54.8243205527879
AT	VAT_increase	NA	NA	36.1399100421456
AT	VAT_increase	NA	NA	42.3800068718104
AT	VAT_increase	NA	NA	117.135676169566
AT	VAT_increase	NA	NA	-0.487746041698212
AT	VAT_increase	NA	NA	111.299221166878
AT	VAT_increase	NA	NA	103.511157559616
AT	VAT_increase	NA	NA	77.3876042763435
AT	VAT_increase	NA	NA	-0.296535529097467
AT	VAT_increase	NA	NA	109.640747989634
AT	VAT_increase	NA	NA	48.0189767852203
AT	VAT_increase	NA	NA	151.073312582401
AT	VAT_increase	NA	NA	82.8928886557474
AT	VAT_increase	NA	NA	61.0043731860971
AT	VAT_increase	NA	NA	59.7080882657657
AT	VAT_increase	NA	NA	47.3666055073327
AT	VAT_increase	NA	NA	157.07063624615
AT	VAT_increase	NA	NA	29.8479243700337
AT	VAT_increase	NA	NA	35.5934930866043
AT	VAT_increase	NA	NA	119.354578013664
AT	VAT_increase	NA	NA	167.988655896195
AT	VAT_increase	NA	NA	50.7121306877918
AT	VAT_increase	NA	NA	239.346074551855
AT	VAT_increase	NA	NA	39.6510866780118
AT	VAT_increase	NA	NA	281.727749472532
AT	VAT_increase	NA	NA	82.8683703315807
AT	VAT_increase	NA	NA	139.167110723802
AT	VAT_increase	NA	NA	53.0370023329862
AT	VAT_increase	NA	NA	59.9951199670768
AT	VAT_increase	NA	NA	-0.296776908759861
AT	VAT_increase	NA	NA	24.2335550430751
AT	VAT_increase	NA	NA	149.310600169463
AT	VAT_increase	NA	NA	67.2014136960866
AT	VAT_increase	NA	NA	115.283055578642
AT	VAT_increase	NA	NA	10.4276952911488
AT	VAT_increase	NA	NA	172.921203008644
AT	VAT_increase	NA	NA	108.826477337328
AT	VAT_increase	NA	NA	20.9604444281256
AT	VAT_increase	NA	NA	122.787287426252
AT	VAT_increase	NA	NA	176.38553128752
AT	VAT_increase	NA	NA	150.375122517607
AT	VAT_increase	NA	NA	71.8812404514292
AT	VAT_increase	NA	NA	29.2025580966882
AT	VAT_increase	NA	NA	44.1126721749256
AT	VAT_increase	NA	NA	59.7782759738143
AT	VAT_increase	NA	NA	125.16754329373
AT	VAT_increase	NA	NA	237.275640135045
AT	VAT_increase	NA	NA	100.237338075534
AT	VAT_increase	NA	NA	131.908478857319
AT	VAT_increase	NA	NA	379.432301742263
AT	VAT_increase	NA	NA	133.823142118759
AT	VAT_increase	NA	NA	293.289150120219
AT	VAT_increase	NA	NA	155.650538016895
AT	VAT_increase	NA	NA	163.318347326473
AT	VAT_increase	NA	NA	426.236271869441
AT	VAT_increase	NA	NA	233.68710758523
AT	VAT_increase	NA	NA	98.8414460117157
AT	VAT_increase	NA	NA	122.845957550225
AT	VAT_increase	NA	NA	-0.121862149114277
AT	VAT_increase	NA	NA	252.801400439362
AT	VAT_increase	NA	NA	94.9267011717822
AT	VAT_increase	NA	NA	101.587451438713
AT	VAT_increase	NA	NA	58.4724274052641
AT	VAT_increase	NA	NA	57.537062836348
AT	VAT_increase	NA	NA	110.814075644479
AT	VAT_increase	NA	NA	-0.520823548676017
AT	VAT_increase	NA	NA	93.1766923940738
AT	VAT_increase	NA	NA	40.5621624150627
AT	VAT_increase	NA	NA	91.9122186190377
AT	VAT_increase	NA	NA	45.0725766314567
AT	VAT_increase	NA	NA	85.1920228404066
AT	VAT_increase	NA	NA	36.9198254797009
AT	VAT_increase	NA	NA	19.5938301351075
AT	VAT_increase	NA	NA	107.210912831124
AT	VAT_increase	NA	NA	158.894287912876
AT	VAT_increase	NA	NA	132.83819943761
AT	VAT_increase	NA	NA	133.034035066122
AT	VAT_increase	NA	NA	54.6646747119232
AT	VAT_increase	NA	NA	81.4241935958963
AT	VAT_increase	NA	NA	77.1957711841431
AT	VAT_increase	NA	NA	192.140841353842
AT	VAT_increase	NA	NA	134.66054419048
AT	VAT_increase	NA	NA	78.4882748195129
AT	VAT_increase	NA	NA	46.0051190116011
AT	VAT_increase	NA	NA	25.196807521092
AT	VAT_increase	NA	NA	48.5882226554263
AT	VAT_increase	NA	NA	48.9526107318252
AT	VAT_increase	NA	NA	97.4672727832935
AT	VAT_increase	NA	NA	181.871831216073
AT	VAT_increase	NA	NA	111.189223746185
AT	VAT_increase	NA	NA	161.505156304388
AT	VAT_increase	NA	NA	92.7822143682797
AT	VAT_increase	NA	NA	44.3354300277622
AT	VAT_increase	NA	NA	39.3283413911024
AT	VAT_increase	NA	NA	54.3395780336644
AT	VAT_increase	NA	NA	112.41522379961
AT	VAT_increase	NA	NA	96.8037639356334
AT	VAT_increase	NA	NA	20.1471205630986
AT	VAT_increase	NA	NA	67.5099433297757
AT	VAT_increase	NA	NA	227.887277384212
AT	VAT_increase	NA	NA	32.0873757268801
AT	VAT_increase	NA	NA	112.940103271265
AT	VAT_increase	NA	NA	53.7284716718149
AT	VAT_increase	NA	NA	132.082952239355
AT	VAT_increase	NA	NA	43.8480875455339
AT	VAT_increase	NA	NA	132.805144621322
AT	VAT_increase	NA	NA	153.924210863843
AT	VAT_increase	NA	NA	88.3348413382806
AT	VAT_increase	NA	NA	258.213259333549
AT	VAT_increase	NA	NA	254.499903857576
AT	VAT_increase	NA	NA	39.975574503346
AT	VAT_increase	NA	NA	30.834153048279
AT	VAT_increase	NA	NA	123.252912876754
AT	VAT_increase	NA	NA	40.2324310881292
AT	VAT_increase	NA	NA	154.747404204912
AT	VAT_increase	NA	NA	19.8488828683949
AT	VAT_increase	NA	NA	-0.220005118627111
AT	VAT_increase	NA	NA	172.952056382207
AT	VAT_increase	NA	NA	185.058200349225
AT	VAT_increase	NA	NA	139.11153250868
AT	VAT_increase	NA	NA	41.8961800688123
AT	VAT_increase	NA	NA	501.153773176796
AT	VAT_increase	NA	NA	233.234136997928
AT	VAT_increase	NA	NA	36.0510705348934
AT	VAT_increase	NA	NA	123.889362587042
AT	VAT_increase	NA	NA	318.589874600321
AT	VAT_increase	NA	NA	61.1397303802801
AT	VAT_increase	NA	NA	244.470782702019
AT	VAT_increase	NA	NA	49.4672566509022
AT	VAT_increase	NA	NA	119.641453856279
AT	VAT_increase	NA	NA	77.178448651163
AT	VAT_increase	NA	NA	75.1455966392731
AT	VAT_increase	NA	NA	28.9733977663731
AT	VAT_increase	NA	NA	156.479825033158
AT	VAT_increase	NA	NA	87.8247371377618
AT	VAT_increase	NA	NA	133.863114286681
AT	VAT_increase	NA	NA	76.9750515816716
AT	VAT_increase	NA	NA	20.7136036887725
AT	VAT_increase	NA	NA	123.680962991176
AT	VAT_increase	NA	NA	265.050570930623
AT	VAT_increase	NA	NA	-0.294469419341636
AT	VAT_increase	NA	NA	514.045848032809
AT	VAT_increase	NA	NA	136.823426618784
AT	VAT_increase	NA	NA	103.882002892699
AT	VAT_increase	NA	NA	102.752236579028
AT	VAT_increase	NA	NA	48.060907358728
AT	VAT_increase	NA	NA	26.3617721643228
AT	VAT_increase	NA	NA	47.2031036445786
AT	VAT_increase	NA	NA	61.529650892402
AT	VAT_increase	NA	NA	39.3235436417509
AT	VAT_increase	NA	NA	44.6865552167289
AT	VAT_increase	NA	NA	-0.690119745528965
AT	VAT_increase	NA	NA	35.8822581074594
AT	VAT_increase	NA	NA	86.2702102156968
AT	VAT_increase	NA	NA	-0.548587814607876
AT	VAT_increase	NA	NA	69.2838464794715
AT	VAT_increase	NA	NA	156.013673905377
AT	VAT_increase	NA	NA	41.4032763474719
AT	VAT_increase	NA	NA	45.1100162822549
AT	VAT_increase	NA	NA	-0.913714590737075
AT	VAT_increase	NA	NA	-0.406253986332971
AT	VAT_increase	NA	NA	23.9582550073169
AT	VAT_increase	NA	NA	-0.335836422558142
AT	VAT_increase	NA	NA	11.9371002615994
AT	VAT_increase	NA	NA	33.6117904605675
AT	VAT_increase	NA	NA	129.848888389128
AT	VAT_increase	NA	NA	143.738346041784
AT	VAT_increase	NA	NA	140.519831664218
AT	VAT_increase	NA	NA	42.0902281440926
AT	VAT_increase	NA	NA	220.437878251839
AT	VAT_increase	NA	NA	166.33252459328
AT	VAT_increase	NA	NA	-0.693142100020078
AT	VAT_increase	NA	NA	191.432840226834
AT	VAT_increase	NA	NA	18.4145045577597
AT	VAT_increase	NA	NA	21.6196507843
AT	VAT_increase	NA	NA	22.0830010783877
AT	VAT_increase	NA	NA	-0.179074769446379
AT	VAT_increase	NA	NA	29.9922144930964
AT	VAT_increase	NA	NA	31.6365115286447
AT	VAT_increase	NA	NA	24.9862282619486
AT	VAT_increase	NA	NA	127.577816288086
AT	VAT_increase	NA	NA	228.660514189529
AT	VAT_increase	NA	NA	23.4759301565801
AT	VAT_increase	NA	NA	-0.33014422231281
AT	VAT_increase	NA	NA	38.6937474101039
AT	VAT_increase	NA	NA	17.0810269093043
AT	VAT_increase	NA	NA	94.2334220325281
AT	VAT_increase	NA	NA	-0.428404657810709
AT	VAT_increase	NA	NA	82.4700881680953
AT	VAT_increase	NA	NA	72.2682023512918
AT	VAT_increase	NA	NA	64.0067491473396
AT	VAT_increase	NA	NA	-0.491293135858116
AT	VAT_increase	NA	NA	154.917008052391
AT	VAT_increase	NA	NA	208.366050153647
AT	VAT_increase	NA	NA	58.0604676466928
AT	VAT_increase	NA	NA	59.8309370590979
AT	VAT_increase	NA	NA	214.251448538091
AT	VAT_increase	NA	NA	198.835658547181
AT	VAT_increase	NA	NA	176.198628693205
AT	VAT_increase	NA	NA	11.5477496128501
AT	VAT_increase	NA	NA	59.5581680241549
AT	VAT_increase	NA	NA	121.86685103241
AT	VAT_increase	NA	NA	168.833376453925
AT	VAT_increase	NA	NA	96.8371468514914
AT	VAT_increase	NA	NA	95.5779808880722
AT	VAT_increase	NA	NA	46.0577014043645
AT	VAT_increase	NA	NA	247.72640280334
AT	VAT_increase	NA	NA	124.900755327246
AT	VAT_increase	NA	NA	372.255402443603
AT	VAT_increase	NA	NA	47.8541796562403
AT	VAT_increase	NA	NA	60.0188718736359
AT	VAT_increase	NA	NA	-0.381134274142638
AT	VAT_increase	NA	NA	78.7373026434766
AT	VAT_increase	NA	NA	127.484215329293
AT	VAT_increase	NA	NA	52.7120891182359
AT	VAT_increase	NA	NA	150.63069147065
AT	VAT_increase	NA	NA	-0.168788920202474
AT	VAT_increase	NA	NA	83.1159399326832
AT	VAT_increase	NA	NA	91.522218052317
AT	VAT_increase	NA	NA	206.878319382301
AT	VAT_increase	NA	NA	127.814628817241
AT	VAT_increase	NA	NA	53.0185818184269
AT	VAT_increase	NA	NA	122.124867424343
AT	VAT_increase	NA	NA	-0.825849363870479
AT	VAT_increase	NA	NA	97.2816248484914
AT	VAT_increase	NA	NA	91.3042111385651
AT	VAT_increase	NA	NA	314.832935125727
AT	VAT_increase	NA	NA	344.782455088848
AT	VAT_increase	NA	NA	92.957649681811
AT	VAT_increase	NA	NA	116.50152423467
AT	VAT_increase	NA	NA	103.397383819052
AT	VAT_increase	NA	NA	116.806129575326
AT	VAT_increase	NA	NA	19.6938759881587
AT	VAT_increase	NA	NA	8.53312875459194
AT	VAT_increase	NA	NA	25.1607349672786
AT	VAT_increase	NA	NA	390.81356493843
AT	VAT_increase	NA	NA	150.184861467328
AT	VAT_increase	NA	NA	113.307562739865
AT	VAT_increase	NA	NA	153.020136688071
AT	VAT_increase	NA	NA	175.249868866246
AT	VAT_increase	NA	NA	6.86990878380263
AT	VAT_increase	NA	NA	95.2460473769257
AT	VAT_increase	NA	NA	55.3688774378519
AT	VAT_increase	NA	NA	194.420108162819
AT	VAT_increase	NA	NA	226.322749219593
AT	VAT_increase	NA	NA	334.054170288678
AT	VAT_increase	NA	NA	260.321127353203
AT	VAT_increase	NA	NA	44.7538339682337
AT	VAT_increase	NA	NA	97.2174563740767
AT	VAT_increase	NA	NA	74.4686427017193
AT	VAT_increase	NA	NA	37.0452015814449
AT	VAT_increase	NA	NA	236.562126865677
AT	VAT_increase	NA	NA	84.6871532736093
AT	VAT_increase	NA	NA	36.263681745465
AT	VAT_increase	NA	NA	421.81323409671
AT	VAT_increase	NA	NA	205.513940614785
AT	VAT_increase	NA	NA	45.1503871654966
AT	VAT_increase	NA	NA	191.012211080061
AT	VAT_increase	NA	NA	35.4554464394552
AT	VAT_increase	NA	NA	-0.672727630778336
AT	VAT_increase	NA	NA	52.1539708831089
AT	VAT_increase	NA	NA	140.372558312576
AT	VAT_increase	NA	NA	59.8931206318402
AT	VAT_increase	NA	NA	-0.746808481369592
AT	VAT_increase	NA	NA	187.098288631164
AT	VAT_increase	NA	NA	26.9636168962397
AT	VAT_increase	NA	NA	169.025268452582
AT	VAT_increase	NA	NA	-0.414982068775843
AT	VAT_increase	NA	NA	31.9580984454502
AT	VAT_increase	NA	NA	73.336505993352
AT	VAT_increase	NA	NA	15.5877033300078
AT	VAT_increase	NA	NA	39.0888330660186
AT	VAT_increase	NA	NA	332.610902458796
AT	VAT_increase	NA	NA	102.008778434569
AT	VAT_increase	NA	NA	50.6197733782916
AT	VAT_increase	NA	NA	101.497274786985
AT	VAT_increase	NA	NA	103.231280040487
AT	VAT_increase	NA	NA	-0.259045510499961
AT	VAT_increase	NA	NA	444.224923299423
AT	VAT_increase	NA	NA	77.5736284901496
AT	VAT_increase	NA	NA	62.4540032678159
AT	VAT_increase	NA	NA	113.889374735704
AT	VAT_increase	NA	NA	114.161791834792
AT	VAT_increase	NA	NA	54.8234189781447
AT	VAT_increase	NA	NA	66.2227856314822
AT	VAT_increase	NA	NA	40.9079323976989
AT	VAT_increase	NA	NA	99.6011940005328
AT	VAT_increase	NA	NA	284.539643599547
AT	VAT_increase	NA	NA	47.7226910279328
AT	VAT_increase	NA	NA	131.249899094766
AT	VAT_increase	NA	NA	31.589415828491
AT	VAT_increase	NA	NA	-0.493945531590155
AT	VAT_increase	NA	NA	24.2318926451062
AT	VAT_increase	NA	NA	187.055874640802
AT	VAT_increase	NA	NA	124.951040824194
AT	VAT_increase	NA	NA	45.1936065859875
AT	VAT_increase	NA	NA	49.1540122133076
AT	VAT_increase	NA	NA	131.426751500638
AT	VAT_increase	NA	NA	12.4483625980814
AT	VAT_increase	NA	NA	9.01677233989369
AT	VAT_increase	NA	NA	83.0430829703335
AT	VAT_increase	NA	NA	13.6838727119314
AT	VAT_increase	NA	NA	-0.469035835598325
AT	VAT_increase	NA	NA	44.4795120187636
AT	VAT_increase	NA	NA	77.8303440251718
AT	VAT_increase	NA	NA	103.907818545265
AT	VAT_increase	NA	NA	85.2505939793019
AT	VAT_increase	NA	NA	47.6667816861703
AT	VAT_increase	NA	NA	149.101125383835
AT	VAT_increase	NA	NA	111.435133329189
AT	VAT_increase	NA	NA	63.9338700647709
AT	VAT_increase	NA	NA	56.9396550646762
AT	VAT_increase	NA	NA	78.7107457497225
AT	VAT_increase	NA	NA	62.1865715784394
AT	VAT_increase	NA	NA	44.0141660039238
AT	VAT_increase	NA	NA	104.195603078555
AT	VAT_increase	NA	NA	235.464119501241
AT	VAT_increase	NA	NA	59.0245335804783
AT	VAT_increase	NA	NA	128.314428093274
AT	VAT_increase	NA	NA	120.365228324854
AT	VAT_increase	NA	NA	36.6893704968361
AT	VAT_increase	NA	NA	35.1611323094777
AT	VAT_increase	NA	NA	463.283211595489
AT	VAT_increase	NA	NA	12.7939812665541
AT	VAT_increase	NA	NA	41.2891412929436
AT	VAT_increase	NA	NA	116.6781679381
AT	VAT_increase	NA	NA	583.776360770356
AT	VAT_increase	NA	NA	204.659767596029
AT	VAT_increase	NA	NA	17.1373300855738
AT	VAT_increase	NA	NA	292.651333681953
AT	VAT_increase	NA	NA	120.909503767361
AT	VAT_increase	NA	NA	113.431745161305
AT	VAT_increase	NA	NA	86.535947782844
AT	VAT_increase	NA	NA	39.519188999445
AT	VAT_increase	NA	NA	103.063390245647
AT	VAT_increase	NA	NA	35.1197556403792
AT	VAT_increase	NA	NA	10.1549690528535
AT	VAT_increase	NA	NA	80.2222690895941
AT	VAT_increase	NA	NA	47.9114738018488
AT	VAT_increase	NA	NA	367.938713799679
AT	VAT_increase	NA	NA	54.1682831496725
AT	VAT_increase	NA	NA	184.37400467515
AT	VAT_increase	NA	NA	117.228413679102
AT	VAT_increase	NA	NA	289.7501840767
AT	VAT_increase	NA	NA	34.7525773232467
AT	VAT_increase	NA	NA	69.4522982203498
AT	VAT_increase	NA	NA	186.930517681575
AT	VAT_increase	NA	NA	68.565559967035
AT	VAT_increase	NA	NA	117.040941668326
AT	VAT_increase	NA	NA	189.637270276629
AT	VAT_increase	NA	NA	50.8296482496767
AT	VAT_increase	NA	NA	131.174294751454
AT	VAT_increase	NA	NA	19.7406297132432
AT	VAT_increase	NA	NA	88.3206620533616
AT	VAT_increase	NA	NA	83.242255236495
AT	VAT_increase	NA	NA	81.1939904039419
AT	VAT_increase	NA	NA	-0.470571414353248
AT	VAT_increase	NA	NA	66.4381272572415
AT	VAT_increase	NA	NA	176.308409070087
AT	VAT_increase	NA	NA	89.2358798511044
AT	VAT_increase	NA	NA	81.6440756798018
AT	VAT_increase	NA	NA	137.524056418611
AT	VAT_increase	NA	NA	72.602606495589
AT	VAT_increase	NA	NA	184.832639801791
AT	VAT_increase	NA	NA	38.7053591487883
AT	VAT_increase	NA	NA	61.8373150035589
AT	VAT_increase	NA	NA	144.436538002702
AT	VAT_increase	NA	NA	183.335893681315
AT	VAT_increase	NA	NA	76.2732406709666
AT	VAT_increase	NA	NA	110.087625168227
AT	VAT_increase	NA	NA	92.7898647559945
AT	VAT_increase	NA	NA	104.914866473681
AT	VAT_increase	NA	NA	84.7872092519406
AT	VAT_increase	NA	NA	84.5159493961
AT	VAT_increase	NA	NA	49.0214859688213
AT	VAT_increase	NA	NA	-0.979110209814079
AT	VAT_increase	NA	NA	92.6326686932472
AT	VAT_increase	NA	NA	205.666490858118
AT	VAT_increase	NA	NA	125.876017191098
AT	VAT_increase	NA	NA	-0.280209168536945
AT	VAT_increase	NA	NA	154.921031727258
AT	VAT_increase	NA	NA	36.830341809395
AT	VAT_increase	NA	NA	187.36104901075
AT	VAT_increase	NA	NA	73.7771339701845
AT	VAT_increase	NA	NA	364.898656543297
AT	VAT_increase	NA	NA	140.339503723564
AT	VAT_increase	NA	NA	130.130825550379
AT	VAT_increase	NA	NA	50.3967026705774
AT	VAT_increase	NA	NA	199.149669366967
AT	VAT_increase	NA	NA	127.063819719681
AT	VAT_increase	NA	NA	29.5151289964808
AT	VAT_increase	NA	NA	66.0785114219328
AT	VAT_increase	NA	NA	148.792912301057
AT	VAT_increase	NA	NA	97.5701813216596
AT	VAT_increase	NA	NA	164.643855181715
AT	VAT_increase	NA	NA	99.1411962996679
AT	VAT_increase	NA	NA	102.872420619655
AT	VAT_increase	NA	NA	86.4671843500275
AT	VAT_increase	NA	NA	94.1648019718128
AT	VAT_increase	NA	NA	41.4413534823026
AT	VAT_increase	NA	NA	241.082352686177
AT	VAT_increase	NA	NA	177.846003397017
AT	VAT_increase	NA	NA	67.2659197449902
AT	VAT_increase	NA	NA	79.6606866795784
AT	VAT_increase	NA	NA	97.5490185114426
AT	VAT_increase	NA	NA	81.6432037621305
AT	VAT_increase	NA	NA	80.6164787108577
AT	VAT_increase	NA	NA	49.1500885252443
AT	VAT_increase	NA	NA	83.4388434548691
AT	VAT_increase	NA	NA	718.064024458408
AT	VAT_increase	NA	NA	87.1687642090165
AT	VAT_increase	NA	NA	41.3551919117564
AT	VAT_increase	NA	NA	202.692362210323
AT	VAT_increase	NA	NA	104.591980163886
AT	VAT_increase	NA	NA	224.37867201207
AT	VAT_increase	NA	NA	160.524081429383
AT	VAT_increase	NA	NA	35.9010390369815
AT	VAT_increase	NA	NA	117.158901172636
AT	VAT_increase	NA	NA	88.4304488026379
AT	VAT_increase	NA	NA	92.8535545457162
AT	VAT_increase	NA	NA	93.7578957434479
AT	VAT_increase	NA	NA	56.2067079682712
AT	VAT_increase	NA	NA	257.834564957516
AT	VAT_increase	NA	NA	185.019021595528
AT	VAT_increase	NA	NA	78.204813663491
AT	VAT_increase	NA	NA	101.04964819378
AT	VAT_increase	NA	NA	232.749647626621
AT	VAT_increase	NA	NA	276.018791239704
AT	VAT_increase	NA	NA	181.940156019337
AT	VAT_increase	NA	NA	25.4828898938081
AT	VAT_increase	NA	NA	57.9462268479867
AT	VAT_increase	NA	NA	88.660596810646
AT	VAT_increase	NA	NA	44.8315415986452
AT	VAT_increase	NA	NA	25.6825449442592
AT	VAT_increase	NA	NA	87.506445754379
AT	VAT_increase	NA	NA	171.521263910013
AT	VAT_increase	NA	NA	114.744967758741
AT	VAT_increase	NA	NA	49.2395548196459
AT	VAT_increase	NA	NA	39.4488214351803
AT	VAT_increase	NA	NA	99.2703305282085
AT	VAT_increase	NA	NA	241.684720448742
AT	VAT_increase	NA	NA	91.3162774700158
AT	VAT_increase	NA	NA	106.666992565608
AT	VAT_increase	NA	NA	101.921751059884
AT	VAT_increase	NA	NA	143.067015572353
AT	VAT_increase	NA	NA	39.6456863489837
AT	VAT_increase	NA	NA	143.256147882121
AT	VAT_increase	NA	NA	129.581353692408
AT	VAT_increase	NA	NA	210.331361199081
AT	VAT_increase	NA	NA	-0.74997714402079
AT	VAT_increase	NA	NA	91.0293691529941
AT	VAT_increase	NA	NA	12.518188230221
AT	VAT_increase	NA	NA	109.229478803021
AT	VAT_increase	NA	NA	301.431315441002
AT	VAT_increase	NA	NA	199.260702375325
AT	VAT_increase	NA	NA	86.2926440714088
AT	VAT_increase	NA	NA	17.6396149067443
AT	VAT_increase	NA	NA	123.948025060847
AT	VAT_increase	NA	NA	137.613112862826
AT	VAT_increase	NA	NA	30.4345909749912
AT	VAT_increase	NA	NA	127.582549315127
AT	VAT_increase	NA	NA	59.54179106114
AT	VAT_increase	NA	NA	132.156290166202
AT	VAT_increase	NA	NA	98.5729807590761
AT	VAT_increase	NA	NA	110.908989765399
AT	VAT_increase	NA	NA	22.0449223638237
AT	VAT_increase	NA	NA	137.607103108907
AT	VAT_increase	NA	NA	28.8929419399216
AT	VAT_increase	NA	NA	129.77984020896
AT	VAT_increase	NA	NA	214.089374189556
AT	VAT_increase	NA	NA	9.35575251999858
AT	VAT_increase	NA	NA	54.0175954635317
AT	VAT_increase	NA	NA	17.8713608699757
AT	VAT_increase	NA	NA	161.994461945469
AT	VAT_increase	NA	NA	16.5450795096522
AT	VAT_increase	NA	NA	354.230023360183
AT	VAT_increase	NA	NA	13.9384979311421
AT	VAT_increase	NA	NA	917.143527247949
AT	VAT_increase	NA	NA	42.6731254279964
AT	VAT_increase	NA	NA	164.195475053105
AT	VAT_increase	NA	NA	34.7291326198987
AT	VAT_increase	NA	NA	-0.172602766866839
AT	VAT_increase	NA	NA	91.589415913224
AT	VAT_increase	NA	NA	42.9294347937074
AT	VAT_increase	NA	NA	42.6218123379275
AT	VAT_increase	NA	NA	97.1253133504265
AT	VAT_increase	NA	NA	9.2224991907028
AT	VAT_increase	NA	NA	115.695643770425
AT	VAT_increase	NA	NA	256.000311041276
AT	VAT_increase	NA	NA	402.785874238496
AT	VAT_increase	NA	NA	80.0439669502594
AT	VAT_increase	NA	NA	125.065069636158
AT	VAT_increase	NA	NA	77.2391853923103
AT	VAT_increase	NA	NA	163.534521299455
AT	VAT_increase	NA	NA	89.5241841185481
AT	VAT_increase	NA	NA	153.691680981178
AT	VAT_increase	NA	NA	267.713701831964
AT	VAT_increase	NA	NA	170.785985734921
AT	VAT_increase	NA	NA	101.616859376121
AT	VAT_increase	NA	NA	85.090904026559
AT	VAT_increase	NA	NA	25.5376174141104
AT	VAT_increase	NA	NA	49.1306765501208
AT	VAT_increase	NA	NA	112.271583295881
AT	VAT_increase	NA	NA	201.636309580953
AT	VAT_increase	NA	NA	33.8295829704864
AT	VAT_increase	NA	NA	80.5927835456995
AT	VAT_increase	NA	NA	59.3121183201094
AT	VAT_increase	NA	NA	394.987704550452
AT	VAT_increase	NA	NA	73.3933987567903
AT	VAT_increase	NA	NA	219.03413856873
AT	VAT_increase	NA	NA	83.6435963046698
AT	VAT_increase	NA	NA	37.2314412265533
AT	VAT_increase	NA	NA	234.046351493837
AT	VAT_increase	NA	NA	228.71717018483
AT	VAT_increase	NA	NA	-0.279830133494317
AT	VAT_increase	NA	NA	56.6849899818557
AT	VAT_increase	NA	NA	32.8570179614035
AT	VAT_increase	NA	NA	115.851350163496
AT	VAT_increase	NA	NA	285.094882435915
AT	VAT_increase	NA	NA	42.6247416988514
AT	VAT_increase	NA	NA	66.5988120074517
AT	VAT_increase	NA	NA	58.7213138451736
AT	VAT_increase	NA	NA	188.760650031714
AT	VAT_increase	NA	NA	121.86588568967
AT	VAT_increase	NA	NA	116.437404732525
AT	VAT_increase	NA	NA	170.885174898693
AT	VAT_increase	NA	NA	42.374799881527
AT	VAT_increase	NA	NA	52.3607955039369
AT	VAT_increase	NA	NA	7.76012971627895
AT	VAT_increase	NA	NA	68.3730685936295
AT	VAT_increase	NA	NA	82.9572791239031
AT	VAT_increase	NA	NA	76.685862982314
AT	VAT_increase	NA	NA	52.6069978353429
AT	VAT_increase	NA	NA	77.3938127336896
AT	VAT_increase	NA	NA	118.905515385341
AT	VAT_increase	NA	NA	189.888870498499
AT	VAT_increase	NA	NA	136.9673837854
AT	VAT_increase	NA	NA	30.9943501922595
AT	VAT_increase	NA	NA	47.212060404328
AT	VAT_increase	NA	NA	67.4356979192221
AT	VAT_increase	NA	NA	22.775305216698
AT	VAT_increase	NA	NA	178.165338483603
AT	VAT_increase	NA	NA	110.477411011564
AT	VAT_increase	NA	NA	227.589708344124
AT	VAT_increase	NA	NA	164.379531316253
AT	VAT_increase	NA	NA	46.6253855585919
AT	VAT_increase	NA	NA	20.6480086468604
AT	VAT_increase	NA	NA	17.4010059349371
AT	VAT_increase	NA	NA	-0.153560969612089
AT	VAT_increase	NA	NA	83.7801283941767
AT	VAT_increase	NA	NA	136.531850691407
AT	VAT_increase	NA	NA	98.3603667350781
AT	VAT_increase	NA	NA	82.2168894546862
AT	VAT_increase	NA	NA	87.4368349551019
AT	VAT_increase	NA	NA	74.6493623834921
AT	VAT_increase	NA	NA	50.3064759660624
AT	VAT_increase	NA	NA	47.7341582282326
AT	VAT_increase	NA	NA	145.12386242144
AT	VAT_increase	NA	NA	221.200195780181
AT	VAT_increase	NA	NA	173.385143677845
AT	VAT_increase	NA	NA	25.9940972788313
AT	VAT_increase	NA	NA	42.6685338317849
AT	VAT_increase	NA	NA	139.300670250376
AT	VAT_increase	NA	NA	69.4365329012784
AT	VAT_increase	NA	NA	106.642474963931
AT	VAT_increase	NA	NA	274.3606919885
AT	VAT_increase	NA	NA	48.6278614674741
AT	VAT_increase	NA	NA	51.2180410214608
AT	VAT_increase	NA	NA	183.444224606492
AT	VAT_increase	NA	NA	24.7637438101083
AT	VAT_increase	NA	NA	34.4656353120042
AT	VAT_increase	NA	NA	93.3575033039633
AT	VAT_increase	NA	NA	108.993906913396
AT	VAT_increase	NA	NA	91.7682648047356
AT	VAT_increase	NA	NA	164.896629696653
AT	VAT_increase	NA	NA	310.919505693154
AT	VAT_increase	NA	NA	189.649670029994
AT	VAT_increase	NA	NA	63.3341522478589
AT	VAT_increase	NA	NA	179.568395436573
AT	VAT_increase	NA	NA	226.703954643222
AT	VAT_increase	NA	NA	62.4141310352134
AT	VAT_increase	NA	NA	109.790901673462
AT	VAT_increase	NA	NA	94.1924293710529
AT	VAT_increase	NA	NA	69.9893090207665
AT	VAT_increase	NA	NA	27.8356152094246
AT	VAT_increase	NA	NA	113.366840808727
AT	VAT_increase	NA	NA	52.1162331320895
AT	VAT_increase	NA	NA	86.1034758498971
AT	VAT_increase	NA	NA	136.016632329572
AT	VAT_increase	NA	NA	123.998775442322
AT	VAT_increase	NA	NA	100.248482018066
AT	VAT_increase	NA	NA	144.229865987055
AT	VAT_increase	NA	NA	32.0081574006934
AT	VAT_increase	NA	NA	115.51900425385
AT	VAT_increase	NA	NA	39.2408911542164
AT	VAT_increase	NA	NA	43.2374673022103
AT	VAT_increase	NA	NA	89.3664137166155
AT	VAT_increase	NA	NA	105.864161491588
AT	VAT_increase	NA	NA	56.2336572764368
AT	VAT_increase	NA	NA	103.472103290509
AT	VAT_increase	NA	NA	179.704797396107
AT	VAT_increase	NA	NA	45.0606579194336
AT	VAT_increase	NA	NA	154.685453359073
AT	VAT_increase	NA	NA	38.0952343000832
AT	VAT_increase	NA	NA	38.4158249349198
AT	VAT_increase	NA	NA	-0.477987664831856
AT	VAT_increase	NA	NA	153.162549333668
AT	VAT_increase	NA	NA	53.7638884627283
AT	VAT_increase	NA	NA	137.873471066825
AT	VAT_increase	NA	NA	53.9317896654088
AT	VAT_increase	NA	NA	45.4369314278414
AT	VAT_increase	NA	NA	-0.520896671594835
AT	VAT_increase	NA	NA	94.5691749968033
AT	VAT_increase	NA	NA	124.982750961141
AT	VAT_increase	NA	NA	148.18736798853
AT	VAT_increase	NA	NA	44.5490363266548
AT	VAT_increase	NA	NA	156.88196769706
AT	VAT_increase	NA	NA	50.5883159472484
AT	VAT_increase	NA	NA	187.839871381323
AT	VAT_increase	NA	NA	108.976828811984
AT	VAT_increase	NA	NA	65.9514542116033
AT	VAT_increase	NA	NA	48.5327258555154
AT	VAT_increase	NA	NA	93.0449278223023
AT	VAT_increase	NA	NA	146.704072309464
AT	VAT_increase	NA	NA	84.1658692342902
AT	VAT_increase	NA	NA	57.6287351122845
AT	VAT_increase	NA	NA	86.932544110382
AT	VAT_increase	NA	NA	13.538147130272
AT	VAT_increase	NA	NA	21.0353072858977
AT	VAT_increase	NA	NA	59.1025483578133
AT	VAT_increase	NA	NA	11.1208699585925
AT	VAT_increase	NA	NA	61.624891827018
AT	VAT_increase	NA	NA	81.3247711841514
AT	VAT_increase	NA	NA	148.670445350761
AT	VAT_increase	NA	NA	-0.446826298483154
AT	VAT_increase	NA	NA	106.647038340257
AT	VAT_increase	NA	NA	22.4567226559408
AT	VAT_increase	NA	NA	38.2988286618363
AT	VAT_increase	NA	NA	83.9729287321166
AT	VAT_increase	NA	NA	60.7122072685161
AT	VAT_increase	NA	NA	106.707468248847
AT	VAT_increase	NA	NA	72.7031499308776
AT	VAT_increase	NA	NA	203.136646857106
AT	VAT_increase	NA	NA	230.746650528023
AT	VAT_increase	NA	NA	28.605350637959
[truncated: 466,275 more rows]
