# Supplementary material for: Environmental impacts from European food consumption can be reduced with carbon pricing or a value-added tax reform
Source: Nat Food. 2026 Jan 20;7(1):74–87. doi: 10.1038/s43016-025-01284-y (PMC12851928; doi:10.1038/s43016-025-01284-y)
Supplement: Supplementary file 9 — Statistical source data. [file 43016_2025_1284_MOESM9_ESM.csv]

category.x	category.y	country	value
Bread and cereals	Bread and cereals	AT	-0.958115762408065
Bread and cereals	Fruits and vegetables	AT	-0.0465829572781084
Bread and cereals	Veg. oils and fats	AT	0.0127871691171075
Bread and cereals	Milk and dairy	AT	-0.023844511705822
Bread and cereals	Fish and seafood	AT	0.041451081827964
Bread and cereals	Beef	AT	-0.0185819303558051
Bread and cereals	Pork	AT	-0.00679012505920335
Bread and cereals	Poultry	AT	-0.0000519929955162971
Bread and cereals	Other meat/animal products	AT	-0.0102469041778449
Bread and cereals	NEC incl. sugar	AT	0.00724551972316423
Bread and cereals	Bread and cereals	BE	-1.04420893862271
Bread and cereals	Fruits and vegetables	BE	0.100501486995887
Bread and cereals	Veg. oils and fats	BE	0.00604477944455943
Bread and cereals	Milk and dairy	BE	0.0276895528056376
Bread and cereals	Fish and seafood	BE	-0.0368857030680541
Bread and cereals	Beef	BE	-0.0229624123549836
Bread and cereals	Pork	BE	0.027452709146003
Bread and cereals	Poultry	BE	0.0183315421960383
Bread and cereals	Other meat/animal products	BE	-0.0900863146319213
Bread and cereals	NEC incl. sugar	BE	-0.0107238426836523
Bread and cereals	Bread and cereals	BG	-0.873585204129117
Bread and cereals	Fruits and vegetables	BG	0.10145097189123
Bread and cereals	Veg. oils and fats	BG	0.000710723322113218
Bread and cereals	Milk and dairy	BG	-0.112040800829809
Bread and cereals	Fish and seafood	BG	-0.0191576936278264
Bread and cereals	Beef	BG	0.00349877303783985
Bread and cereals	Pork	BG	0.0840676850711519
Bread and cereals	Poultry	BG	0.0247321597079028
Bread and cereals	Other meat/animal products	BG	-0.089934509517253
Bread and cereals	NEC incl. sugar	BG	-0.0287911931388973
Bread and cereals	Bread and cereals	CY	-0.441362166459068
Bread and cereals	Fruits and vegetables	CY	0.0214171720437888
Bread and cereals	Veg. oils and fats	CY	-0.0922058741505083
Bread and cereals	Milk and dairy	CY	-0.0223048574664527
Bread and cereals	Fish and seafood	CY	-0.125204566403576
Bread and cereals	Beef	CY	-0.120362339355961
Bread and cereals	Pork	CY	-0.106213605569389
Bread and cereals	Poultry	CY	-0.0177182439457108
Bread and cereals	Other meat/animal products	CY	-0.0783452696949695
Bread and cereals	NEC incl. sugar	CY	0.0531327539183382
Bread and cereals	Bread and cereals	CZ	-0.551753036078176
Bread and cereals	Fruits and vegetables	CZ	0.0104546906231725
Bread and cereals	Veg. oils and fats	CZ	-0.0260965172784306
Bread and cereals	Milk and dairy	CZ	-0.0760664371290756
Bread and cereals	Fish and seafood	CZ	-0.0284835721209597
Bread and cereals	Beef	CZ	0.0306809253395752
Bread and cereals	Pork	CZ	-0.104981860394401
Bread and cereals	Poultry	CZ	-0.0572158744705613
Bread and cereals	Other meat/animal products	CZ	-0.0641005964556843
Bread and cereals	NEC incl. sugar	CZ	-0.052484978406064
Bread and cereals	Bread and cereals	DE	-0.622328586452676
Bread and cereals	Fruits and vegetables	DE	-0.178112338595472
Bread and cereals	Veg. oils and fats	DE	0.0188325542743587
Bread and cereals	Milk and dairy	DE	0.000287475784596071
Bread and cereals	Fish and seafood	DE	-0.0522539091253966
Bread and cereals	Beef	DE	-0.0850247641628719
Bread and cereals	Pork	DE	0.0436769501098073
Bread and cereals	Poultry	DE	-0.080007234989755
Bread and cereals	Other meat/animal products	DE	-0.00892981996842911
Bread and cereals	NEC incl. sugar	DE	0.000812375538515393
Bread and cereals	Bread and cereals	DK	-0.518161158038811
Bread and cereals	Fruits and vegetables	DK	-0.101480546930967
Bread and cereals	Veg. oils and fats	DK	-0.0617220943258814
Bread and cereals	Milk and dairy	DK	0.0181017855570541
Bread and cereals	Fish and seafood	DK	-0.0766667588476087
Bread and cereals	Beef	DK	-0.0674213895372949
Bread and cereals	Pork	DK	0.0837553737970655
Bread and cereals	Poultry	DK	-0.0086406721845435
Bread and cereals	Other meat/animal products	DK	-0.136328670383177
Bread and cereals	NEC incl. sugar	DK	-0.112899318515686
Bread and cereals	Bread and cereals	EE	-0.50324785808711
Bread and cereals	Fruits and vegetables	EE	-0.0638720817855541
Bread and cereals	Veg. oils and fats	EE	-0.00812495831971065
Bread and cereals	Milk and dairy	EE	-0.0872574412290889
Bread and cereals	Fish and seafood	EE	-0.0901485360140078
Bread and cereals	Beef	EE	-0.0227051991770722
Bread and cereals	Pork	EE	-0.0892732258395956
Bread and cereals	Poultry	EE	0.0114292101738416
Bread and cereals	Other meat/animal products	EE	-0.113520622774551
Bread and cereals	NEC incl. sugar	EE	-0.0350787929148467
Bread and cereals	Bread and cereals	EL	-0.578342264282133
Bread and cereals	Fruits and vegetables	EL	-0.00574095151826417
Bread and cereals	Veg. oils and fats	EL	-0.0335425877401948
Bread and cereals	Milk and dairy	EL	0.0232677215906622
Bread and cereals	Fish and seafood	EL	-0.0556194643048199
Bread and cereals	Beef	EL	-0.00293334677850882
Bread and cereals	Pork	EL	-0.0846968058505777
Bread and cereals	Poultry	EL	-0.0473320058307989
Bread and cereals	Other meat/animal products	EL	-0.0657406691157911
Bread and cereals	NEC incl. sugar	EL	-0.0163594612091624
Bread and cereals	Bread and cereals	ES	-0.513504449201076
Bread and cereals	Fruits and vegetables	ES	0.00409388827574658
Bread and cereals	Veg. oils and fats	ES	-0.0433891619905744
Bread and cereals	Milk and dairy	ES	-0.0147196308048841
Bread and cereals	Fish and seafood	ES	-0.0302736012724987
Bread and cereals	Beef	ES	0.000648830557613704
Bread and cereals	Pork	ES	-0.0402145434712886
Bread and cereals	Poultry	ES	-0.0287739620913822
Bread and cereals	Other meat/animal products	ES	-0.049750794141627
Bread and cereals	NEC incl. sugar	ES	-0.121827438792442
Bread and cereals	Bread and cereals	FI	-0.201791414653121
Bread and cereals	Fruits and vegetables	FI	-0.316960368402377
Bread and cereals	Veg. oils and fats	FI	-0.0727163556143878
Bread and cereals	Milk and dairy	FI	-0.0432021663760829
Bread and cereals	Fish and seafood	FI	-0.0989222736107771
Bread and cereals	Beef	FI	-0.144854997856365
Bread and cereals	Pork	FI	0.0016519986041653
Bread and cereals	Poultry	FI	0.0836976968256026
Bread and cereals	Other meat/animal products	FI	-0.168680409535145
Bread and cereals	NEC incl. sugar	FI	0.13248384408073
Bread and cereals	Bread and cereals	FR	-0.461983768479657
Bread and cereals	Fruits and vegetables	FR	-0.0111744831165386
Bread and cereals	Veg. oils and fats	FR	0.04974103884931
Bread and cereals	Milk and dairy	FR	-0.0309232193515677
Bread and cereals	Fish and seafood	FR	-0.0462553719069367
Bread and cereals	Beef	FR	-0.100223642322758
Bread and cereals	Pork	FR	-0.338711903380446
Bread and cereals	Poultry	FR	-0.295643520562668
Bread and cereals	Other meat/animal products	FR	-0.0965525675255036
Bread and cereals	NEC incl. sugar	FR	0.0782036471720585
Bread and cereals	Bread and cereals	HR	-0.748776393594949
Bread and cereals	Fruits and vegetables	HR	0.0709892025739339
Bread and cereals	Veg. oils and fats	HR	-0.0430264334476467
Bread and cereals	Milk and dairy	HR	0.0337722531006901
Bread and cereals	Fish and seafood	HR	0.00551873431854986
Bread and cereals	Beef	HR	0.0110759520028486
Bread and cereals	Pork	HR	-0.0852827122820871
Bread and cereals	Poultry	HR	-0.0192446982267734
Bread and cereals	Other meat/animal products	HR	-0.00299461631073818
Bread and cereals	NEC incl. sugar	HR	-0.000118475164939078
Bread and cereals	Bread and cereals	HU	-0.711846621086244
Bread and cereals	Fruits and vegetables	HU	0.107471829894423
Bread and cereals	Veg. oils and fats	HU	-0.00143114711630653
Bread and cereals	Milk and dairy	HU	-0.00648338699259645
Bread and cereals	Fish and seafood	HU	-0.0397695486068276
Bread and cereals	Beef	HU	0.176250426716851
Bread and cereals	Pork	HU	-0.106623955358091
Bread and cereals	Poultry	HU	-0.0485077653007547
Bread and cereals	Other meat/animal products	HU	-0.0465955154752389
Bread and cereals	NEC incl. sugar	HU	-0.0216650936518885
Bread and cereals	Bread and cereals	IE	-0.676601506047557
Bread and cereals	Fruits and vegetables	IE	-0.0739272086941357
Bread and cereals	Veg. oils and fats	IE	-0.0060966452969572
Bread and cereals	Milk and dairy	IE	-0.0585976371042775
Bread and cereals	Fish and seafood	IE	-0.0560508500628276
Bread and cereals	Beef	IE	-0.0749510515647892
Bread and cereals	Pork	IE	-0.0555359985266285
Bread and cereals	Poultry	IE	0.00481366516504231
Bread and cereals	Other meat/animal products	IE	0.00400898645836011
Bread and cereals	NEC incl. sugar	IE	0.00559609808791149
Bread and cereals	Bread and cereals	IT	-0.526970082887245
Bread and cereals	Fruits and vegetables	IT	0.0797013233862408
Bread and cereals	Veg. oils and fats	IT	0.0298020092641376
Bread and cereals	Milk and dairy	IT	-0.0179812795009108
Bread and cereals	Fish and seafood	IT	-0.136350496415489
Bread and cereals	Beef	IT	-0.095740034308614
Bread and cereals	Pork	IT	-0.0798931819558075
Bread and cereals	Poultry	IT	-0.0321807796003776
Bread and cereals	Other meat/animal products	IT	-0.153648747894707
Bread and cereals	NEC incl. sugar	IT	0.00751634460354331
Bread and cereals	Bread and cereals	LT	-0.505785155810523
Bread and cereals	Fruits and vegetables	LT	0.0265739717212834
Bread and cereals	Veg. oils and fats	LT	-0.00200322692445747
Bread and cereals	Milk and dairy	LT	-0.0512837205530522
Bread and cereals	Fish and seafood	LT	-0.0310749226237281
Bread and cereals	Beef	LT	0.00516674408273586
Bread and cereals	Pork	LT	-0.0746903145530987
Bread and cereals	Poultry	LT	-0.0030008665068727
Bread and cereals	Other meat/animal products	LT	-0.114652674612525
Bread and cereals	NEC incl. sugar	LT	-0.00944239497770892
Bread and cereals	Bread and cereals	LU	-0.747622227780771
Bread and cereals	Fruits and vegetables	LU	-0.0362413430993892
Bread and cereals	Veg. oils and fats	LU	0.0172392040833296
Bread and cereals	Milk and dairy	LU	0.0220390224030071
Bread and cereals	Fish and seafood	LU	-0.0806571022059828
Bread and cereals	Beef	LU	-0.0363600171737986
Bread and cereals	Pork	LU	-0.0143288436007664
Bread and cereals	Poultry	LU	-0.0307620547998883
Bread and cereals	Other meat/animal products	LU	-0.00698078668700251
Bread and cereals	NEC incl. sugar	LU	0.0108286592978321
Bread and cereals	Bread and cereals	LV	-0.578224365861452
Bread and cereals	Fruits and vegetables	LV	-0.0248054262999511
Bread and cereals	Veg. oils and fats	LV	-0.0730617508383687
Bread and cereals	Milk and dairy	LV	0.0128754899751295
Bread and cereals	Fish and seafood	LV	-0.0161925633476859
Bread and cereals	Beef	LV	-0.0231004364125339
Bread and cereals	Pork	LV	-0.0627436078423567
Bread and cereals	Poultry	LV	-0.0269479575912361
Bread and cereals	Other meat/animal products	LV	-0.0779154484549922
Bread and cereals	NEC incl. sugar	LV	-0.00557859377171542
Bread and cereals	Bread and cereals	MT	-0.399276272668044
Bread and cereals	Fruits and vegetables	MT	-0.0298556282136644
Bread and cereals	Veg. oils and fats	MT	0.0286488697110308
Bread and cereals	Milk and dairy	MT	0.0320946439903074
Bread and cereals	Fish and seafood	MT	-0.0718914881699468
Bread and cereals	Beef	MT	-0.141016267875212
Bread and cereals	Pork	MT	-0.0940818786006837
Bread and cereals	Poultry	MT	-0.033230041143406
Bread and cereals	Other meat/animal products	MT	-0.123402159150677
Bread and cereals	NEC incl. sugar	MT	-0.0145293635241926
Bread and cereals	Bread and cereals	NL	-1.11038389643265
Bread and cereals	Fruits and vegetables	NL	0.0637315748602758
Bread and cereals	Veg. oils and fats	NL	0.0370900543668347
Bread and cereals	Milk and dairy	NL	-0.0133142364093425
Bread and cereals	Fish and seafood	NL	0.0873238208689825
Bread and cereals	Beef	NL	-0.0508382633044917
Bread and cereals	Pork	NL	-0.0811550159004348
Bread and cereals	Poultry	NL	0.0220415221938601
Bread and cereals	Other meat/animal products	NL	-0.0496244895032191
Bread and cereals	NEC incl. sugar	NL	0.0360676133911864
Bread and cereals	Bread and cereals	PL	-0.672987219429239
Bread and cereals	Fruits and vegetables	PL	0.0165705898581258
Bread and cereals	Veg. oils and fats	PL	-0.0172835229199943
Bread and cereals	Milk and dairy	PL	-0.0330847447894628
Bread and cereals	Fish and seafood	PL	-0.0460928998213756
Bread and cereals	Beef	PL	0.020888530032462
Bread and cereals	Pork	PL	-0.070339082279773
Bread and cereals	Poultry	PL	-0.0352169016763783
Bread and cereals	Other meat/animal products	PL	-0.0311373400063313
Bread and cereals	NEC incl. sugar	PL	-0.00975336884391505
Bread and cereals	Bread and cereals	PT	-0.441281087111435
Bread and cereals	Fruits and vegetables	PT	0.0175119562993137
Bread and cereals	Veg. oils and fats	PT	-0.13110319729584
Bread and cereals	Milk and dairy	PT	0.0366555556497862
Bread and cereals	Fish and seafood	PT	-0.0666114941176264
Bread and cereals	Beef	PT	-0.225453829743412
Bread and cereals	Pork	PT	-0.137702421321842
Bread and cereals	Poultry	PT	-0.0458380277869379
Bread and cereals	Other meat/animal products	PT	0.0237888490353565
Bread and cereals	NEC incl. sugar	PT	0.00493715677099201
Bread and cereals	Bread and cereals	RO	-0.830949319469405
Bread and cereals	Fruits and vegetables	RO	-0.0157052895922557
Bread and cereals	Veg. oils and fats	RO	-0.015868251075127
Bread and cereals	Milk and dairy	RO	-0.0528567869941793
Bread and cereals	Fish and seafood	RO	-0.0400258483176237
Bread and cereals	Beef	RO	0.0743556600520195
Bread and cereals	Pork	RO	-0.0399409057270478
Bread and cereals	Poultry	RO	-0.0179698147631572
Bread and cereals	Other meat/animal products	RO	-0.0326295977226528
Bread and cereals	NEC incl. sugar	RO	0.0000152445940765751
Bread and cereals	Bread and cereals	SE	-0.325541818761025
Bread and cereals	Fruits and vegetables	SE	0.00166423405106726
Bread and cereals	Veg. oils and fats	SE	-0.107732485283321
Bread and cereals	Milk and dairy	SE	-0.220096390311418
Bread and cereals	Fish and seafood	SE	-0.0892701525031894
Bread and cereals	Beef	SE	-0.181009601264168
Bread and cereals	Pork	SE	0.210725944969641
Bread and cereals	Poultry	SE	-0.0586212428264297
Bread and cereals	Other meat/animal products	SE	-0.350616187671137
Bread and cereals	NEC incl. sugar	SE	0.00192917998441296
Bread and cereals	Bread and cereals	SI	-0.56016418834273
Bread and cereals	Fruits and vegetables	SI	-0.0409983811587671
Bread and cereals	Veg. oils and fats	SI	-0.0492694619185381
Bread and cereals	Milk and dairy	SI	-0.00328870174519213
Bread and cereals	Fish and seafood	SI	-0.0231096737729648
Bread and cereals	Beef	SI	-0.0222034041426915
Bread and cereals	Pork	SI	-0.0923592160143829
Bread and cereals	Poultry	SI	0.0124881599905267
Bread and cereals	Other meat/animal products	SI	-0.0815963763253084
Bread and cereals	NEC incl. sugar	SI	-0.0159972929414376
Bread and cereals	Bread and cereals	SK	-0.587397112692458
Bread and cereals	Fruits and vegetables	SK	0.0170855053084072
Bread and cereals	Veg. oils and fats	SK	-0.0384116858326457
Bread and cereals	Milk and dairy	SK	-0.0422042051219002
Bread and cereals	Fish and seafood	SK	-0.0413777634934588
Bread and cereals	Beef	SK	0.0731566361050124
Bread and cereals	Pork	SK	-0.0947695354010341
Bread and cereals	Poultry	SK	-0.0597477905763931
Bread and cereals	Other meat/animal products	SK	-0.0734827921570267
Bread and cereals	NEC incl. sugar	SK	0.00116185899605972
Fruits and vegetables	Bread and cereals	AT	-0.0591094349350598
Fruits and vegetables	Fruits and vegetables	AT	-1.01791053049103
Fruits and vegetables	Veg. oils and fats	AT	0.00950628794651749
Fruits and vegetables	Milk and dairy	AT	0.0000894493513273214
Fruits and vegetables	Fish and seafood	AT	0.0539787274291196
Fruits and vegetables	Beef	AT	-0.0141022138025451
Fruits and vegetables	Pork	AT	-0.0047644526090919
Fruits and vegetables	Poultry	AT	-0.00640380847715812
Fruits and vegetables	Other meat/animal products	AT	-0.0334261288648985
Fruits and vegetables	NEC incl. sugar	AT	-0.00254245560713183
Fruits and vegetables	Bread and cereals	BE	0.0609376488178512
Fruits and vegetables	Fruits and vegetables	BE	-0.967066159192495
Fruits and vegetables	Veg. oils and fats	BE	0.0376031309427415
Fruits and vegetables	Milk and dairy	BE	-0.0894661298961894
Fruits and vegetables	Fish and seafood	BE	0.00913725541644561
Fruits and vegetables	Beef	BE	-0.0495806285995375
Fruits and vegetables	Pork	BE	-0.0501686529849673
Fruits and vegetables	Poultry	BE	0.00241959172949415
Fruits and vegetables	Other meat/animal products	BE	-0.112610433559244
Fruits and vegetables	NEC incl. sugar	BE	0.0180331209412573
Fruits and vegetables	Bread and cereals	BG	0.0736765720538493
Fruits and vegetables	Fruits and vegetables	BG	-1.03239670430743
Fruits and vegetables	Veg. oils and fats	BG	0.0267354417443892
Fruits and vegetables	Milk and dairy	BG	0.0286306801064105
Fruits and vegetables	Fish and seafood	BG	-0.0106532433207751
Fruits and vegetables	Beef	BG	0.0939304795475008
Fruits and vegetables	Pork	BG	-0.0949079417420162
Fruits and vegetables	Poultry	BG	-0.0491011641968701
Fruits and vegetables	Other meat/animal products	BG	-0.125673350935566
Fruits and vegetables	NEC incl. sugar	BG	0.00740442811625857
Fruits and vegetables	Bread and cereals	CY	-0.116022961636641
Fruits and vegetables	Fruits and vegetables	CY	-0.803421548251358
Fruits and vegetables	Veg. oils and fats	CY	0.0984534407690033
Fruits and vegetables	Milk and dairy	CY	-0.141916944953505
Fruits and vegetables	Fish and seafood	CY	0.0210001296515455
Fruits and vegetables	Beef	CY	0.283041728172725
Fruits and vegetables	Pork	CY	0.0177136949392539
Fruits and vegetables	Poultry	CY	-0.0950926715893455
Fruits and vegetables	Other meat/animal products	CY	-0.0659557066216821
Fruits and vegetables	NEC incl. sugar	CY	-0.0521165071301151
Fruits and vegetables	Bread and cereals	CZ	-0.0284728236619921
Fruits and vegetables	Fruits and vegetables	CZ	-1.02667802808876
Fruits and vegetables	Veg. oils and fats	CZ	0.0411411925336638
Fruits and vegetables	Milk and dairy	CZ	-0.0310762966286087
Fruits and vegetables	Fish and seafood	CZ	0.0233465029479711
Fruits and vegetables	Beef	CZ	-0.0636824477522395
Fruits and vegetables	Pork	CZ	0.0160782882305874
Fruits and vegetables	Poultry	CZ	0.00808164528428024
Fruits and vegetables	Other meat/animal products	CZ	-0.0661931982710211
Fruits and vegetables	NEC incl. sugar	CZ	-0.0194214290698909
Fruits and vegetables	Bread and cereals	DE	-0.138435347501829
Fruits and vegetables	Fruits and vegetables	DE	-0.727009440763167
Fruits and vegetables	Veg. oils and fats	DE	0.0371273211036634
Fruits and vegetables	Milk and dairy	DE	-0.0285926725890219
Fruits and vegetables	Fish and seafood	DE	0.0064458526940335
Fruits and vegetables	Beef	DE	-0.0186036228185468
Fruits and vegetables	Pork	DE	-0.0549219659777717
Fruits and vegetables	Poultry	DE	0.0173539408727628
Fruits and vegetables	Other meat/animal products	DE	-0.1602984298642
Fruits and vegetables	NEC incl. sugar	DE	-0.0584630453030893
Fruits and vegetables	Bread and cereals	DK	-0.0867304015292021
Fruits and vegetables	Fruits and vegetables	DK	-0.82932955942392
Fruits and vegetables	Veg. oils and fats	DK	-0.0200333668604602
Fruits and vegetables	Milk and dairy	DK	-0.0414357815753428
Fruits and vegetables	Fish and seafood	DK	0.0167466858492348
Fruits and vegetables	Beef	DK	-0.0946878502715238
Fruits and vegetables	Pork	DK	0.0179657680119382
Fruits and vegetables	Poultry	DK	0.0267824547763565
Fruits and vegetables	Other meat/animal products	DK	-0.136026446490403
Fruits and vegetables	NEC incl. sugar	DK	0.0139318664210544
Fruits and vegetables	Bread and cereals	EE	-0.106219079980342
Fruits and vegetables	Fruits and vegetables	EE	-0.907509451590296
Fruits and vegetables	Veg. oils and fats	EE	0.0624228739204941
Fruits and vegetables	Milk and dairy	EE	-0.0597781064145206
Fruits and vegetables	Fish and seafood	EE	-0.0129462147669852
Fruits and vegetables	Beef	EE	-0.0519023540044468
Fruits and vegetables	Pork	EE	0.00206773906978341
Fruits and vegetables	Poultry	EE	0.0998793424536071
Fruits and vegetables	Other meat/animal products	EE	-0.135309989436878
Fruits and vegetables	NEC incl. sugar	EE	-0.0351107013224361
Fruits and vegetables	Bread and cereals	EL	-0.0560677293622948
Fruits and vegetables	Fruits and vegetables	EL	-0.918511131341739
Fruits and vegetables	Veg. oils and fats	EL	-0.0222191388829393
Fruits and vegetables	Milk and dairy	EL	-0.0514234597537988
Fruits and vegetables	Fish and seafood	EL	-0.0508716792702911
Fruits and vegetables	Beef	EL	-0.0105507400074688
Fruits and vegetables	Pork	EL	-0.0373344512083421
Fruits and vegetables	Poultry	EL	0.0213372071846862
Fruits and vegetables	Other meat/animal products	EL	-0.033844864980704
Fruits and vegetables	NEC incl. sugar	EL	-0.00990771132148464
Fruits and vegetables	Bread and cereals	ES	-0.0615143534671782
Fruits and vegetables	Fruits and vegetables	ES	-0.928680497624852
Fruits and vegetables	Veg. oils and fats	ES	0.0554231841158558
Fruits and vegetables	Milk and dairy	ES	-0.0453195580875091
Fruits and vegetables	Fish and seafood	ES	-0.0958056259568289
Fruits and vegetables	Beef	ES	-0.0728161240497389
Fruits and vegetables	Pork	ES	-0.0048044818974516
Fruits and vegetables	Poultry	ES	0.0496801030150639
Fruits and vegetables	Other meat/animal products	ES	-0.0283164224971898
Fruits and vegetables	NEC incl. sugar	ES	0.0632082067596774
Fruits and vegetables	Bread and cereals	FI	-0.390673477915312
Fruits and vegetables	Fruits and vegetables	FI	-0.624865121654803
Fruits and vegetables	Veg. oils and fats	FI	0.0729162980761028
Fruits and vegetables	Milk and dairy	FI	-0.152284827643545
Fruits and vegetables	Fish and seafood	FI	-0.00346668982237388
Fruits and vegetables	Beef	FI	-0.143039309969991
Fruits and vegetables	Pork	FI	-0.0522259448364445
Fruits and vegetables	Poultry	FI	0.10309996988855
Fruits and vegetables	Other meat/animal products	FI	-0.247790518682959
Fruits and vegetables	NEC incl. sugar	FI	0.294299539291376
Fruits and vegetables	Bread and cereals	FR	0.00340601657393817
Fruits and vegetables	Fruits and vegetables	FR	-0.906497748039186
Fruits and vegetables	Veg. oils and fats	FR	0.0390532408598388
Fruits and vegetables	Milk and dairy	FR	-0.0586009166481272
Fruits and vegetables	Fish and seafood	FR	-0.0259456709878354
Fruits and vegetables	Beef	FR	-0.178512468156822
Fruits and vegetables	Pork	FR	0.133656600362144
Fruits and vegetables	Poultry	FR	0.0460325278430276
Fruits and vegetables	Other meat/animal products	FR	-0.106696828875127
Fruits and vegetables	NEC incl. sugar	FR	0.0170850359060791
Fruits and vegetables	Bread and cereals	HR	-0.058649770901186
Fruits and vegetables	Fruits and vegetables	HR	-0.912531604272857
Fruits and vegetables	Veg. oils and fats	HR	0.0235688482296317
Fruits and vegetables	Milk and dairy	HR	-0.0538935965379144
Fruits and vegetables	Fish and seafood	HR	-0.0335383273357985
Fruits and vegetables	Beef	HR	-0.0781904694301206
Fruits and vegetables	Pork	HR	-0.0343274461387963
Fruits and vegetables	Poultry	HR	0.0991306926486717
Fruits and vegetables	Other meat/animal products	HR	-0.113232220751489
Fruits and vegetables	NEC incl. sugar	HR	-0.0277493046597168
Fruits and vegetables	Bread and cereals	HU	-0.00293315930245833
Fruits and vegetables	Fruits and vegetables	HU	-1.11667280372096
Fruits and vegetables	Veg. oils and fats	HU	0.0816866191427413
Fruits and vegetables	Milk and dairy	HU	-0.0405823952581298
Fruits and vegetables	Fish and seafood	HU	0.0463822240502032
Fruits and vegetables	Beef	HU	0.0423849433358711
Fruits and vegetables	Pork	HU	-0.0419374491989502
Fruits and vegetables	Poultry	HU	0.0440864712389955
Fruits and vegetables	Other meat/animal products	HU	-0.142473431543073
Fruits and vegetables	NEC incl. sugar	HU	-0.0270286595657606
Fruits and vegetables	Bread and cereals	IE	-0.12056001174513
Fruits and vegetables	Fruits and vegetables	IE	-0.816294244654335
Fruits and vegetables	Veg. oils and fats	IE	0.0190556960601379
Fruits and vegetables	Milk and dairy	IE	-0.0529866750208982
Fruits and vegetables	Fish and seafood	IE	0.0244726099485606
Fruits and vegetables	Beef	IE	-0.0586549177204317
Fruits and vegetables	Pork	IE	0.0593395274995194
Fruits and vegetables	Poultry	IE	0.00056946421309066
Fruits and vegetables	Other meat/animal products	IE	-0.123182289145365
Fruits and vegetables	NEC incl. sugar	IE	-0.00514212763769964
Fruits and vegetables	Bread and cereals	IT	-0.0388554485524685
Fruits and vegetables	Fruits and vegetables	IT	-1.02417616521748
Fruits and vegetables	Veg. oils and fats	IT	0.0950030873482853
Fruits and vegetables	Milk and dairy	IT	-0.0482015480613055
Fruits and vegetables	Fish and seafood	IT	-0.00127504725254924
Fruits and vegetables	Beef	IT	-0.119291026103725
Fruits and vegetables	Pork	IT	-0.0438902728255842
Fruits and vegetables	Poultry	IT	0.0708226150589605
Fruits and vegetables	Other meat/animal products	IT	-0.0276158590802494
Fruits and vegetables	NEC incl. sugar	IT	-0.00427522561790556
Fruits and vegetables	Bread and cereals	LT	-0.0491313221525533
Fruits and vegetables	Fruits and vegetables	LT	-0.962872545445289
Fruits and vegetables	Veg. oils and fats	LT	0.040899453129506
Fruits and vegetables	Milk and dairy	LT	-0.0194557876972748
Fruits and vegetables	Fish and seafood	LT	0.00416254270700146
Fruits and vegetables	Beef	LT	0.00624441522508132
Fruits and vegetables	Pork	LT	-0.0670805850989838
Fruits and vegetables	Poultry	LT	0.0445391928445132
Fruits and vegetables	Other meat/animal products	LT	-0.133784164590852
Fruits and vegetables	NEC incl. sugar	LT	0.00606446156895985
Fruits and vegetables	Bread and cereals	LU	-0.0568722678331475
Fruits and vegetables	Fruits and vegetables	LU	-0.884897724697732
Fruits and vegetables	Veg. oils and fats	LU	0.0305213455957504
Fruits and vegetables	Milk and dairy	LU	0.00630177395534241
Fruits and vegetables	Fish and seafood	LU	0.0152077883167146
Fruits and vegetables	Beef	LU	-0.0348766802160274
Fruits and vegetables	Pork	LU	-0.074196702677192
Fruits and vegetables	Poultry	LU	0.00292844397172831
Fruits and vegetables	Other meat/animal products	LU	-0.0862670142556914
Fruits and vegetables	NEC incl. sugar	LU	0.00418165002498267
Fruits and vegetables	Bread and cereals	LV	-0.0934711262000727
Fruits and vegetables	Fruits and vegetables	LV	-0.875997783385137
Fruits and vegetables	Veg. oils and fats	LV	0.0702996668202592
Fruits and vegetables	Milk and dairy	LV	-0.0847159971052267
Fruits and vegetables	Fish and seafood	LV	0.00633275805001469
Fruits and vegetables	Beef	LV	0.0629009633518611
Fruits and vegetables	Pork	LV	-0.0639393913249042
Fruits and vegetables	Poultry	LV	0.0304345104537076
Fruits and vegetables	Other meat/animal products	LV	-0.109328577113396
Fruits and vegetables	NEC incl. sugar	LV	-0.042011047545287
Fruits and vegetables	Bread and cereals	MT	-0.150630188880177
Fruits and vegetables	Fruits and vegetables	MT	-0.711795310473315
Fruits and vegetables	Veg. oils and fats	MT	0.0218423962804927
Fruits and vegetables	Milk and dairy	MT	-0.0703233015254732
Fruits and vegetables	Fish and seafood	MT	0.0491787758033501
Fruits and vegetables	Beef	MT	-0.0787397207528121
Fruits and vegetables	Pork	MT	-0.0770727480435124
Fruits and vegetables	Poultry	MT	0.0854574782715067
Fruits and vegetables	Other meat/animal products	MT	-0.13785197278974
Fruits and vegetables	NEC incl. sugar	MT	-0.0206784300129661
Fruits and vegetables	Bread and cereals	NL	0.138676715011829
Fruits and vegetables	Fruits and vegetables	NL	-0.689914094147229
Fruits and vegetables	Veg. oils and fats	NL	0.101958287695932
Fruits and vegetables	Milk and dairy	NL	0.0293787662218761
Fruits and vegetables	Fish and seafood	NL	-0.261470730582138
Fruits and vegetables	Beef	NL	-0.0111521856717134
Fruits and vegetables	Pork	NL	-0.136019932196943
Fruits and vegetables	Poultry	NL	0.0517728092579176
Fruits and vegetables	Other meat/animal products	NL	-0.437613562058126
Fruits and vegetables	NEC incl. sugar	NL	0.0472205404410573
Fruits and vegetables	Bread and cereals	PL	-0.0776741338288989
Fruits and vegetables	Fruits and vegetables	PL	-0.984192253055176
Fruits and vegetables	Veg. oils and fats	PL	0.043051531026749
Fruits and vegetables	Milk and dairy	PL	-0.03404047976789
Fruits and vegetables	Fish and seafood	PL	0.0445623873442135
Fruits and vegetables	Beef	PL	-0.0176997691149023
Fruits and vegetables	Pork	PL	0.0230833255152633
Fruits and vegetables	Poultry	PL	0.0303271319356144
Fruits and vegetables	Other meat/animal products	PL	-0.160324650561736
Fruits and vegetables	NEC incl. sugar	PL	-0.0337255786324345
Fruits and vegetables	Bread and cereals	PT	-0.0646852222632185
Fruits and vegetables	Fruits and vegetables	PT	-0.895155662147941
Fruits and vegetables	Veg. oils and fats	PT	0.0640743019751246
Fruits and vegetables	Milk and dairy	PT	-0.0338555349644112
Fruits and vegetables	Fish and seafood	PT	-0.0638621322133022
Fruits and vegetables	Beef	PT	-0.1760452913849
Fruits and vegetables	Pork	PT	-0.00975226136769147
Fruits and vegetables	Poultry	PT	0.16903883289004
Fruits and vegetables	Other meat/animal products	PT	-0.0341213663473007
Fruits and vegetables	NEC incl. sugar	PT	0.000628649500849973
Fruits and vegetables	Bread and cereals	RO	-0.0603171829417966
Fruits and vegetables	Fruits and vegetables	RO	-0.638793489054852
Fruits and vegetables	Veg. oils and fats	RO	-0.0154863089191185
Fruits and vegetables	Milk and dairy	RO	-0.0217950008002189
Fruits and vegetables	Fish and seafood	RO	-0.0270796720206983
Fruits and vegetables	Beef	RO	-0.0298993561008176
Fruits and vegetables	Pork	RO	-0.0349507324562546
Fruits and vegetables	Poultry	RO	-0.0256979202131612
Fruits and vegetables	Other meat/animal products	RO	-0.0932267449225802
Fruits and vegetables	NEC incl. sugar	RO	-0.193856733736681
Fruits and vegetables	Bread and cereals	SE	-0.0508252939389138
Fruits and vegetables	Fruits and vegetables	SE	-0.650459392875592
Fruits and vegetables	Veg. oils and fats	SE	-0.0399084392095496
Fruits and vegetables	Milk and dairy	SE	-0.0566544773273741
Fruits and vegetables	Fish and seafood	SE	0.0437489815317123
Fruits and vegetables	Beef	SE	-0.0660872769183972
Fruits and vegetables	Pork	SE	0.070030040828018
Fruits and vegetables	Poultry	SE	0.041380066828903
Fruits and vegetables	Other meat/animal products	SE	-0.111698762619968
Fruits and vegetables	NEC incl. sugar	SE	-0.249637774322519
Fruits and vegetables	Bread and cereals	SI	-0.0566990946084285
Fruits and vegetables	Fruits and vegetables	SI	-0.868395010384127
Fruits and vegetables	Veg. oils and fats	SI	0.0854027817967724
Fruits and vegetables	Milk and dairy	SI	-0.00482213515770483
Fruits and vegetables	Fish and seafood	SI	0.0166120602315241
Fruits and vegetables	Beef	SI	-0.110806520674113
Fruits and vegetables	Pork	SI	0.0329543442919847
Fruits and vegetables	Poultry	SI	-0.00104653296174591
Fruits and vegetables	Other meat/animal products	SI	-0.111149959795108
Fruits and vegetables	NEC incl. sugar	SI	-0.0900652160052689
Fruits and vegetables	Bread and cereals	SK	-0.0603042348215776
Fruits and vegetables	Fruits and vegetables	SK	-0.964375399941786
Fruits and vegetables	Veg. oils and fats	SK	0.0455380612908831
Fruits and vegetables	Milk and dairy	SK	-0.0298120335172229
Fruits and vegetables	Fish and seafood	SK	0.0379757764722089
Fruits and vegetables	Beef	SK	-0.0507029718261853
Fruits and vegetables	Pork	SK	0.0409006842201326
Fruits and vegetables	Poultry	SK	0.0219770533189854
Fruits and vegetables	Other meat/animal products	SK	-0.133548987915796
Fruits and vegetables	NEC incl. sugar	SK	-0.0511807666748051
Veg. oils and fats	Bread and cereals	AT	0.0848782096319702
Veg. oils and fats	Fruits and vegetables	AT	0.061746463430224
Veg. oils and fats	Veg. oils and fats	AT	-1.02801651373697
Veg. oils and fats	Milk and dairy	AT	0.0194552845832206
Veg. oils and fats	Fish and seafood	AT	-0.00926758591182083
Veg. oils and fats	Beef	AT	-0.0350286547500843
Veg. oils and fats	Pork	AT	-0.0218467715082561
Veg. oils and fats	Poultry	AT	-0.0332735889085831
Veg. oils and fats	Other meat/animal products	AT	-0.0559751338140361
Veg. oils and fats	NEC incl. sugar	AT	0.0403358916905588
Veg. oils and fats	Bread and cereals	BE	0.0296021454899312
Veg. oils and fats	Fruits and vegetables	BE	0.275682066462264
Veg. oils and fats	Veg. oils and fats	BE	-0.636603770044353
Veg. oils and fats	Milk and dairy	BE	0.0013957258778827
Veg. oils and fats	Fish and seafood	BE	0.081392882323074
Veg. oils and fats	Beef	BE	-0.11597862047416
Veg. oils and fats	Pork	BE	-0.0282777555594708
Veg. oils and fats	Poultry	BE	-0.0608088450702065
Veg. oils and fats	Other meat/animal products	BE	-0.565371359811459
Veg. oils and fats	NEC incl. sugar	BE	0.195914210382243
Veg. oils and fats	Bread and cereals	BG	-0.0505533754016294
Veg. oils and fats	Fruits and vegetables	BG	0.0975415056633011
Veg. oils and fats	Veg. oils and fats	BG	-0.684144803207812
Veg. oils and fats	Milk and dairy	BG	0.0959433204483203
Veg. oils and fats	Fish and seafood	BG	0.0552565577769206
Veg. oils and fats	Beef	BG	0.0247739764149252
Veg. oils and fats	Pork	BG	0.00738732719428616
Veg. oils and fats	Poultry	BG	0.012163730991579
Veg. oils and fats	Other meat/animal products	BG	-0.38145380295966
Veg. oils and fats	NEC incl. sugar	BG	-0.160263448374479
Veg. oils and fats	Bread and cereals	CY	-0.300564232190381
Veg. oils and fats	Fruits and vegetables	CY	0.36180068694638
Veg. oils and fats	Veg. oils and fats	CY	-0.553230874809436
Veg. oils and fats	Milk and dairy	CY	0.0872519433241136
Veg. oils and fats	Fish and seafood	CY	0.0538031031511287
Veg. oils and fats	Beef	CY	-0.307831517850303
Veg. oils and fats	Pork	CY	-0.194579317300863
Veg. oils and fats	Poultry	CY	-0.338173829084065
Veg. oils and fats	Other meat/animal products	CY	-0.116961491861649
Veg. oils and fats	NEC incl. sugar	CY	-0.116895013727077
Veg. oils and fats	Bread and cereals	CZ	-0.20592952649876
Veg. oils and fats	Fruits and vegetables	CZ	0.287934721974503
Veg. oils and fats	Veg. oils and fats	CZ	-0.53743114663614
Veg. oils and fats	Milk and dairy	CZ	-0.243604369495196
Veg. oils and fats	Fish and seafood	CZ	0.0105170255762421
Veg. oils and fats	Beef	CZ	0.16066363569142
Veg. oils and fats	Pork	CZ	0.0387574595404532
Veg. oils and fats	Poultry	CZ	-0.0361459724567849
Veg. oils and fats	Other meat/animal products	CZ	-0.395705009276529
Veg. oils and fats	NEC incl. sugar	CZ	-0.181646652632902
Veg. oils and fats	Bread and cereals	DE	0.234514782018716
Veg. oils and fats	Fruits and vegetables	DE	0.526598650724782
Veg. oils and fats	Veg. oils and fats	DE	-0.775266033547684
Veg. oils and fats	Milk and dairy	DE	0.16488949684803
Veg. oils and fats	Fish and seafood	DE	-0.103334607023315
Veg. oils and fats	Beef	DE	-0.00705762839528503
Veg. oils and fats	Pork	DE	-0.170892902892766
Veg. oils and fats	Poultry	DE	-0.0827115797018672
Veg. oils and fats	Other meat/animal products	DE	-0.546804050884161
Veg. oils and fats	NEC incl. sugar	DE	-0.0560801896441575
Veg. oils and fats	Bread and cereals	DK	-0.338440177938088
Veg. oils and fats	Fruits and vegetables	DK	-0.17178859732015
Veg. oils and fats	Veg. oils and fats	DK	-0.39724548854823
Veg. oils and fats	Milk and dairy	DK	-0.338110567014188
Veg. oils and fats	Fish and seafood	DK	0.358310246326483
Veg. oils and fats	Beef	DK	-0.347576736487481
Veg. oils and fats	Pork	DK	-0.521181560930244
Veg. oils and fats	Poultry	DK	0.162868048019223
Veg. oils and fats	Other meat/animal products	DK	0.037073458533096
Veg. oils and fats	NEC incl. sugar	DK	-0.349916226447886
Veg. oils and fats	Bread and cereals	EE	0.0381227303327177
Veg. oils and fats	Fruits and vegetables	EE	0.335911304298493
Veg. oils and fats	Veg. oils and fats	EE	-0.433700474011261
Veg. oils and fats	Milk and dairy	EE	0.325447524601921
Veg. oils and fats	Fish and seafood	EE	0.0320464311048775
Veg. oils and fats	Beef	EE	-0.158739556555039
Veg. oils and fats	Pork	EE	-0.538095235977847
Veg. oils and fats	Poultry	EE	-0.125055920365862
Veg. oils and fats	Other meat/animal products	EE	0.422210664851614
Veg. oils and fats	NEC incl. sugar	EE	0.130682162755847
Veg. oils and fats	Bread and cereals	EL	-0.0748095946581666
Veg. oils and fats	Fruits and vegetables	EL	0.00197421472331426
Veg. oils and fats	Veg. oils and fats	EL	-0.233644968402338
Veg. oils and fats	Milk and dairy	EL	-0.00193178984966751
Veg. oils and fats	Fish and seafood	EL	-0.00832443395168741
Veg. oils and fats	Beef	EL	-0.117192350549149
Veg. oils and fats	Pork	EL	-0.107391831493483
Veg. oils and fats	Poultry	EL	-0.0428942620672678
Veg. oils and fats	Other meat/animal products	EL	-0.141082842018936
Veg. oils and fats	NEC incl. sugar	EL	-0.139747891176686
Veg. oils and fats	Bread and cereals	ES	-0.214296844206406
Veg. oils and fats	Fruits and vegetables	ES	0.120517296421799
Veg. oils and fats	Veg. oils and fats	ES	-0.85317578411798
Veg. oils and fats	Milk and dairy	ES	-0.0562193205516165
Veg. oils and fats	Fish and seafood	ES	0.162649033162045
Veg. oils and fats	Beef	ES	-0.0987473398434399
Veg. oils and fats	Pork	ES	0.13005910259787
Veg. oils and fats	Poultry	ES	-0.0536410371968395
Veg. oils and fats	Other meat/animal products	ES	-0.365138798451422
Veg. oils and fats	NEC incl. sugar	ES	0.0946702092418109
Veg. oils and fats	Bread and cereals	FI	-0.178489396805522
Veg. oils and fats	Fruits and vegetables	FI	0.528226019022773
Veg. oils and fats	Veg. oils and fats	FI	-1.09221512246079
Veg. oils and fats	Milk and dairy	FI	0.181174995063815
Veg. oils and fats	Fish and seafood	FI	-0.110089017701491
Veg. oils and fats	Beef	FI	-0.0328103380366732
Veg. oils and fats	Pork	FI	-0.0695299274768892
Veg. oils and fats	Poultry	FI	0.0759795736764615
Veg. oils and fats	Other meat/animal products	FI	0.22252952274468
Veg. oils and fats	NEC incl. sugar	FI	0.537441970549008
Veg. oils and fats	Bread and cereals	FR	0.177000662629843
Veg. oils and fats	Fruits and vegetables	FR	0.145099423768277
Veg. oils and fats	Veg. oils and fats	FR	-0.808097589179082
Veg. oils and fats	Milk and dairy	FR	0.127342978303792
Veg. oils and fats	Fish and seafood	FR	-0.20925030797453
Veg. oils and fats	Beef	FR	-0.252698640658593
Veg. oils and fats	Pork	FR	-0.117986790971985
Veg. oils and fats	Poultry	FR	0.112825599935033
Veg. oils and fats	Other meat/animal products	FR	0.219360837439281
Veg. oils and fats	NEC incl. sugar	FR	0.00573603975150886
Veg. oils and fats	Bread and cereals	HR	-0.184288250473445
Veg. oils and fats	Fruits and vegetables	HR	0.190025812054456
Veg. oils and fats	Veg. oils and fats	HR	-0.648104364548818
Veg. oils and fats	Milk and dairy	HR	0.0669725595972552
Veg. oils and fats	Fish and seafood	HR	-0.0363121441735464
Veg. oils and fats	Beef	HR	0.00378996931425612
Veg. oils and fats	Pork	HR	-0.144831745609704
Veg. oils and fats	Poultry	HR	-0.0746034497818979
Veg. oils and fats	Other meat/animal products	HR	-0.420495698476468
Veg. oils and fats	NEC incl. sugar	HR	-0.0615646046071839
Veg. oils and fats	Bread and cereals	HU	-0.0844995857309343
Veg. oils and fats	Fruits and vegetables	HU	0.265419585056786
Veg. oils and fats	Veg. oils and fats	HU	-1.22209317277827
Veg. oils and fats	Milk and dairy	HU	-0.0137187172101035
Veg. oils and fats	Fish and seafood	HU	0.247535744092019
Veg. oils and fats	Beef	HU	-0.358941069501461
Veg. oils and fats	Pork	HU	0.43057395471669
Veg. oils and fats	Poultry	HU	-0.228863843316997
Veg. oils and fats	Other meat/animal products	HU	-0.0787672040948297
Veg. oils and fats	NEC incl. sugar	HU	-0.136184146618772
Veg. oils and fats	Bread and cereals	IE	-0.102541448523602
Veg. oils and fats	Fruits and vegetables	IE	0.0772885922804677
Veg. oils and fats	Veg. oils and fats	IE	-0.806779700834146
Veg. oils and fats	Milk and dairy	IE	0.0101088723864094
Veg. oils and fats	Fish and seafood	IE	-0.0140200585337059
Veg. oils and fats	Beef	IE	-0.0210684476035233
Veg. oils and fats	Pork	IE	0.317266730907931
Veg. oils and fats	Poultry	IE	-0.0641793386477272
Veg. oils and fats	Other meat/animal products	IE	-0.143124821389824
Veg. oils and fats	NEC incl. sugar	IE	-0.0389499966512287
Veg. oils and fats	Bread and cereals	IT	-0.0102457945274931
Veg. oils and fats	Fruits and vegetables	IT	0.259813522517081
Veg. oils and fats	Veg. oils and fats	IT	-0.582029480901513
Veg. oils and fats	Milk and dairy	IT	0.145986563851937
Veg. oils and fats	Fish and seafood	IT	-0.192373466035432
Veg. oils and fats	Beef	IT	-0.351950255931407
Veg. oils and fats	Pork	IT	0.0109626259556119
Veg. oils and fats	Poultry	IT	-0.165680608030663
Veg. oils and fats	Other meat/animal products	IT	-0.117700039709284
Veg. oils and fats	NEC incl. sugar	IT	0.145627990603727
Veg. oils and fats	Bread and cereals	LT	-0.0859755752101234
Veg. oils and fats	Fruits and vegetables	LT	0.146496800450583
Veg. oils and fats	Veg. oils and fats	LT	-0.442431779211621
Veg. oils and fats	Milk and dairy	LT	-0.275735474693755
Veg. oils and fats	Fish and seafood	LT	-0.115049686009298
Veg. oils and fats	Beef	LT	0.0565872129831151
Veg. oils and fats	Pork	LT	0.0878169532158371
Veg. oils and fats	Poultry	LT	0.094908497546271
Veg. oils and fats	Other meat/animal products	LT	-0.337166052622341
Veg. oils and fats	NEC incl. sugar	LT	-0.0136110070361553
Veg. oils and fats	Bread and cereals	LU	0.067405265121641
Veg. oils and fats	Fruits and vegetables	LU	0.146518719864518
Veg. oils and fats	Veg. oils and fats	LU	-0.937294957305167
Veg. oils and fats	Milk and dairy	LU	0.0774419029984717
Veg. oils and fats	Fish and seafood	LU	0.0209500480976321
Veg. oils and fats	Beef	LU	-0.0627022885619808
Veg. oils and fats	Pork	LU	-0.0297331006242546
Veg. oils and fats	Poultry	LU	-0.0606470421376422
Veg. oils and fats	Other meat/animal products	LU	-0.0674809094513601
Veg. oils and fats	NEC incl. sugar	LU	0.0458373000608756
Veg. oils and fats	Bread and cereals	LV	-0.200594849431684
Veg. oils and fats	Fruits and vegetables	LV	0.293775952316785
Veg. oils and fats	Veg. oils and fats	LV	-0.632546687898783
Veg. oils and fats	Milk and dairy	LV	-0.0176891609319992
Veg. oils and fats	Fish and seafood	LV	0.288586594368865
Veg. oils and fats	Beef	LV	-0.320779685291588
Veg. oils and fats	Pork	LV	0.0145837010903565
Veg. oils and fats	Poultry	LV	-0.151166107714163
Veg. oils and fats	Other meat/animal products	LV	-0.248143430601082
Veg. oils and fats	NEC incl. sugar	LV	-0.011670249458378
Veg. oils and fats	Bread and cereals	MT	0.144412711774158
Veg. oils and fats	Fruits and vegetables	MT	0.199315096507451
Veg. oils and fats	Veg. oils and fats	MT	-0.596567036077757
Veg. oils and fats	Milk and dairy	MT	0.213216303837254
Veg. oils and fats	Fish and seafood	MT	-0.0226170872197054
Veg. oils and fats	Beef	MT	-0.0907055472083416
Veg. oils and fats	Pork	MT	-0.0666506953144096
Veg. oils and fats	Poultry	MT	-0.164583244548739
Veg. oils and fats	Other meat/animal products	MT	-0.163722999885699
Veg. oils and fats	NEC incl. sugar	MT	0.130906481185131
Veg. oils and fats	Bread and cereals	NL	0.20053289173097
Veg. oils and fats	Fruits and vegetables	NL	0.473784209567324
Veg. oils and fats	Veg. oils and fats	NL	-1.02281755224337
Veg. oils and fats	Milk and dairy	NL	0.0781622741941065
Veg. oils and fats	Fish and seafood	NL	-0.317469122334136
Veg. oils and fats	Beef	NL	0.0454657565643505
Veg. oils and fats	Pork	NL	0.289140402208962
Veg. oils and fats	Poultry	NL	-0.289225447784656
Veg. oils and fats	Other meat/animal products	NL	-0.243929455673706
Veg. oils and fats	NEC incl. sugar	NL	0.129094960464079
Veg. oils and fats	Bread and cereals	PL	-0.205168480633155
Veg. oils and fats	Fruits and vegetables	PL	0.258541603282316
Veg. oils and fats	Veg. oils and fats	PL	-0.648363513126998
Veg. oils and fats	Milk and dairy	PL	-0.118462823008339
Veg. oils and fats	Fish and seafood	PL	-0.0128654148277509
Veg. oils and fats	Beef	PL	-0.00855237702152019
Veg. oils and fats	Pork	PL	0.12177277036081
Veg. oils and fats	Poultry	PL	-0.074647805327604
Veg. oils and fats	Other meat/animal products	PL	-0.265792282898987
Veg. oils and fats	NEC incl. sugar	PL	-0.175886795542524
Veg. oils and fats	Bread and cereals	PT	-0.268952960363419
Veg. oils and fats	Fruits and vegetables	PT	0.118240862423061
Veg. oils and fats	Veg. oils and fats	PT	-1.09131899601521
Veg. oils and fats	Milk and dairy	PT	0.0460171495329536
Veg. oils and fats	Fish and seafood	PT	-0.342047369932726
Veg. oils and fats	Beef	PT	0.185527319691346
Veg. oils and fats	Pork	PT	0.0384718415098382
Veg. oils and fats	Poultry	PT	0.280984987645407
Veg. oils and fats	Other meat/animal products	PT	-0.154318683191105
Veg. oils and fats	NEC incl. sugar	PT	-0.0112676172740761
Veg. oils and fats	Bread and cereals	RO	-0.0411171262529851
Veg. oils and fats	Fruits and vegetables	RO	0.00800605052241924
Veg. oils and fats	Veg. oils and fats	RO	-0.463349584619407
Veg. oils and fats	Milk and dairy	RO	-0.0452271778685898
Veg. oils and fats	Fish and seafood	RO	-0.0469584197136672
Veg. oils and fats	Beef	RO	0.0640560113111242
Veg. oils and fats	Pork	RO	-0.0378084750444245
Veg. oils and fats	Poultry	RO	-0.0527808026106195
Veg. oils and fats	Other meat/animal products	RO	-0.105844646050489
Veg. oils and fats	NEC incl. sugar	RO	-0.000972681099010643
Veg. oils and fats	Bread and cereals	SE	-0.49852197082463
Veg. oils and fats	Fruits and vegetables	SE	-0.183156917541903
Veg. oils and fats	Veg. oils and fats	SE	-0.630855547731055
Veg. oils and fats	Milk and dairy	SE	-0.128494983351216
Veg. oils and fats	Fish and seafood	SE	0.402392792294183
Veg. oils and fats	Beef	SE	-0.745420551232381
Veg. oils and fats	Pork	SE	0.717440241455237
Veg. oils and fats	Poultry	SE	0.471819497136811
Veg. oils and fats	Other meat/animal products	SE	-0.771391932911947
Veg. oils and fats	NEC incl. sugar	SE	0.123362338636103
Veg. oils and fats	Bread and cereals	SI	-0.0740675296075491
Veg. oils and fats	Fruits and vegetables	SI	0.297024265350158
Veg. oils and fats	Veg. oils and fats	SI	-1.30435550506286
Veg. oils and fats	Milk and dairy	SI	0.17854511152741
Veg. oils and fats	Fish and seafood	SI	0.151523737603313
Veg. oils and fats	Beef	SI	-0.402404407654877
Veg. oils and fats	Pork	SI	-0.0108323864141725
Veg. oils and fats	Poultry	SI	0.173494065563926
Veg. oils and fats	Other meat/animal products	SI	-0.304765305210673
Veg. oils and fats	NEC incl. sugar	SI	0.0319896244856907
Veg. oils and fats	Bread and cereals	SK	-0.262911646334375
Veg. oils and fats	Fruits and vegetables	SK	0.280992226571247
Veg. oils and fats	Veg. oils and fats	SK	-0.731258642981151
Veg. oils and fats	Milk and dairy	SK	-0.119148660692238
Veg. oils and fats	Fish and seafood	SK	0.00242124441398457
Veg. oils and fats	Beef	SK	-0.0572110524360536
Veg. oils and fats	Pork	SK	0.308718982942392
Veg. oils and fats	Poultry	SK	-0.103810574051005
Veg. oils and fats	Other meat/animal products	SK	-0.200315385106975
Veg. oils and fats	NEC incl. sugar	SK	-0.141154918869447
Milk and dairy	Bread and cereals	AT	-0.00132116989839144
Milk and dairy	Fruits and vegetables	AT	0.0329704428249709
Milk and dairy	Veg. oils and fats	AT	0.00490623743897319
Milk and dairy	Milk and dairy	AT	-1.01337788947677
Milk and dairy	Fish and seafood	AT	0.0149272705169706
Milk and dairy	Beef	AT	-0.0053658611845033
Milk and dairy	Pork	AT	-0.00645762858964612
Milk and dairy	Poultry	AT	-0.0092634509247061
Milk and dairy	Other meat/animal products	AT	-0.0151824456363699
Milk and dairy	NEC incl. sugar	AT	0.01910233009924
Milk and dairy	Bread and cereals	BE	0.0626964462027175
Milk and dairy	Fruits and vegetables	BE	-0.0648566276638538
Milk and dairy	Veg. oils and fats	BE	0.00349520177804614
Milk and dairy	Milk and dairy	BE	-0.9063673772056
Milk and dairy	Fish and seafood	BE	0.00132161005867956
Milk and dairy	Beef	BE	-0.0689025262759984
Milk and dairy	Pork	BE	-0.0243936058968991
Milk and dairy	Poultry	BE	-0.0104577154979324
Milk and dairy	Other meat/animal products	BE	-0.0352922939239058
Milk and dairy	NEC incl. sugar	BE	0.0175542474673659
Milk and dairy	Bread and cereals	BG	-0.086710460851227
Milk and dairy	Fruits and vegetables	BG	0.100663810988071
Milk and dairy	Veg. oils and fats	BG	0.0446556758524804
Milk and dairy	Milk and dairy	BG	-1.03834438171001
Milk and dairy	Fish and seafood	BG	0.0175992546225065
Milk and dairy	Beef	BG	0.0359160916803599
Milk and dairy	Pork	BG	-0.0365391582419573
Milk and dairy	Poultry	BG	0.0551963372543583
Milk and dairy	Other meat/animal products	BG	-0.0286268809843973
Milk and dairy	NEC incl. sugar	BG	-0.0500615763838114
Milk and dairy	Bread and cereals	CY	-0.00111546069808888
Milk and dairy	Fruits and vegetables	CY	0.00848379454471352
Milk and dairy	Veg. oils and fats	CY	0.0483299260468515
Milk and dairy	Milk and dairy	CY	-0.711112703200389
Milk and dairy	Fish and seafood	CY	-0.0568925485791498
Milk and dairy	Beef	CY	0.0358053468394723
Milk and dairy	Pork	CY	-0.103355807354588
Milk and dairy	Poultry	CY	-0.0416416404236567
Milk and dairy	Other meat/animal products	CY	-0.0695882147694961
Milk and dairy	NEC incl. sugar	CY	0.0133433930565487
Milk and dairy	Bread and cereals	CZ	0.0111140720869859
Milk and dairy	Fruits and vegetables	CZ	0.0837989210420299
Milk and dairy	Veg. oils and fats	CZ	-0.016529485191113
Milk and dairy	Milk and dairy	CZ	-0.784882502942261
Milk and dairy	Fish and seafood	CZ	-0.00229366288984202
Milk and dairy	Beef	CZ	-0.0483495311558351
Milk and dairy	Pork	CZ	-0.0541716682218098
Milk and dairy	Poultry	CZ	0.0100239081620906
Milk and dairy	Other meat/animal products	CZ	-0.00604170217218458
Milk and dairy	NEC incl. sugar	CZ	-0.0571729353352327
Milk and dairy	Bread and cereals	DE	0.0528936981324939
Milk and dairy	Fruits and vegetables	DE	0.0513466108152021
Milk and dairy	Veg. oils and fats	DE	0.0148717539420712
Milk and dairy	Milk and dairy	DE	-0.883523028558758
Milk and dairy	Fish and seafood	DE	-0.00346198582680548
Milk and dairy	Beef	DE	-0.0365106240957668
Milk and dairy	Pork	DE	-0.0111023494034862
Milk and dairy	Poultry	DE	-0.0557902587372958
Milk and dairy	Other meat/animal products	DE	0.0122550176290876
Milk and dairy	NEC incl. sugar	DE	-0.00924545810769257
Milk and dairy	Bread and cereals	DK	0.049782381435773
Milk and dairy	Fruits and vegetables	DK	0.0122051480899721
Milk and dairy	Veg. oils and fats	DK	-0.0595217792374108
Milk and dairy	Milk and dairy	DK	-0.670158116967762
Milk and dairy	Fish and seafood	DK	-0.0781504541136766
Milk and dairy	Beef	DK	-0.067516086121324
Milk and dairy	Pork	DK	0.0580348883311728
Milk and dairy	Poultry	DK	0.0209582694711685
Milk and dairy	Other meat/animal products	DK	-0.113411082926139
Milk and dairy	NEC incl. sugar	DK	-0.0490026692731699
Milk and dairy	Bread and cereals	EE	-0.0903696505349005
Milk and dairy	Fruits and vegetables	EE	-0.0115187293187381
Milk and dairy	Veg. oils and fats	EE	0.0746067383306747
Milk and dairy	Milk and dairy	EE	-0.737639938408119
Milk and dairy	Fish and seafood	EE	-0.00236624841570388
Milk and dairy	Beef	EE	-0.00354082380468983
Milk and dairy	Pork	EE	-0.0865823360524291
Milk and dairy	Poultry	EE	0.0298611599018644
Milk and dairy	Other meat/animal products	EE	-0.0982376067243114
Milk and dairy	NEC incl. sugar	EE	-0.00367493488641947
Milk and dairy	Bread and cereals	EL	0.0457464711124834
Milk and dairy	Fruits and vegetables	EL	0.0417468558205963
Milk and dairy	Veg. oils and fats	EL	0.0146099334695535
Milk and dairy	Milk and dairy	EL	-0.895261028224567
Milk and dairy	Fish and seafood	EL	-0.0762789361781898
Milk and dairy	Beef	EL	-0.0589078575418787
Milk and dairy	Pork	EL	0.00618533119214644
Milk and dairy	Poultry	EL	-0.0373267218208995
Milk and dairy	Other meat/animal products	EL	0.0386507810997142
Milk and dairy	NEC incl. sugar	EL	-0.0209654708933428
Milk and dairy	Bread and cereals	ES	-0.0000218657174866494
Milk and dairy	Fruits and vegetables	ES	0.0200879894374197
Milk and dairy	Veg. oils and fats	ES	0.00349787384851775
Milk and dairy	Milk and dairy	ES	-0.940886365620036
Milk and dairy	Fish and seafood	ES	-0.078975491906027
Milk and dairy	Beef	ES	-0.0483120640998092
Milk and dairy	Pork	ES	-0.0219680848880261
Milk and dairy	Poultry	ES	-0.00641351678094069
Milk and dairy	Other meat/animal products	ES	0.0299653818392954
Milk and dairy	NEC incl. sugar	ES	0.101096040206577
Milk and dairy	Bread and cereals	FI	-0.0604196157720951
Milk and dairy	Fruits and vegetables	FI	-0.0323873782432892
Milk and dairy	Veg. oils and fats	FI	0.00870528353529567
Milk and dairy	Milk and dairy	FI	-0.876668546839278
Milk and dairy	Fish and seafood	FI	-0.015515700822573
Milk and dairy	Beef	FI	-0.0394656043187144
Milk and dairy	Pork	FI	-0.0186621328579324
Milk and dairy	Poultry	FI	0.0123850264268266
Milk and dairy	Other meat/animal products	FI	0.00567399600250686
Milk and dairy	NEC incl. sugar	FI	0.0627171672504601
Milk and dairy	Bread and cereals	FR	0.0410179152251164
Milk and dairy	Fruits and vegetables	FR	-0.00685593016563361
Milk and dairy	Veg. oils and fats	FR	0.0414507312336479
Milk and dairy	Milk and dairy	FR	-0.951747413009071
Milk and dairy	Fish and seafood	FR	-0.0271829511384506
Milk and dairy	Beef	FR	-0.195338780938232
Milk and dairy	Pork	FR	-0.0790561400951181
Milk and dairy	Poultry	FR	0.013045500562066
Milk and dairy	Other meat/animal products	FR	0.0198099377493769
Milk and dairy	NEC incl. sugar	FR	0.00679419550117009
Milk and dairy	Bread and cereals	HR	0.0506413947442925
Milk and dairy	Fruits and vegetables	HR	0.0699616592704698
Milk and dairy	Veg. oils and fats	HR	0.0287000171086327
Milk and dairy	Milk and dairy	HR	-0.851948055182589
Milk and dairy	Fish and seafood	HR	-0.00879500482217294
Milk and dairy	Beef	HR	-0.0615096826985329
Milk and dairy	Pork	HR	-0.0789779039999942
Milk and dairy	Poultry	HR	0.0214964118008626
Milk and dairy	Other meat/animal products	HR	-0.0658019560176587
Milk and dairy	NEC incl. sugar	HR	0.0382027204722185
Milk and dairy	Bread and cereals	HU	0.0146258925227964
Milk and dairy	Fruits and vegetables	HU	0.0875769936350029
Milk and dairy	Veg. oils and fats	HU	0.0279396603411883
Milk and dairy	Milk and dairy	HU	-0.855125226246726
Milk and dairy	Fish and seafood	HU	-0.147668288985829
Milk and dairy	Beef	HU	0.0208539318642852
Milk and dairy	Pork	HU	-0.185966167896198
Milk and dairy	Poultry	HU	0.0513110623846048
Milk and dairy	Other meat/animal products	HU	-0.0005028804700147
Milk and dairy	NEC incl. sugar	HU	0.0444847341020843
Milk and dairy	Bread and cereals	IE	-0.0776888030461457
Milk and dairy	Fruits and vegetables	IE	-0.0212788172965862
Milk and dairy	Veg. oils and fats	IE	0.0134438186686668
Milk and dairy	Milk and dairy	IE	-0.822753648192158
Milk and dairy	Fish and seafood	IE	-0.0133221129454687
Milk and dairy	Beef	IE	-0.0621206797546352
Milk and dairy	Pork	IE	-0.0183636443212953
Milk and dairy	Poultry	IE	0.00169359821994466
Milk and dairy	Other meat/animal products	IE	0.00533081957102203
Milk and dairy	NEC incl. sugar	IE	0.0490758036177794
Milk and dairy	Bread and cereals	IT	-0.012987163742088
Milk and dairy	Fruits and vegetables	IT	0.0555789993281154
Milk and dairy	Veg. oils and fats	IT	0.109627428342648
Milk and dairy	Milk and dairy	IT	-0.738710055546241
Milk and dairy	Fish and seafood	IT	-0.163903941259973
Milk and dairy	Beef	IT	-0.154611748984704
Milk and dairy	Pork	IT	0.00229459465574158
Milk and dairy	Poultry	IT	0.00141354893552603
Milk and dairy	Other meat/animal products	IT	-0.0208227762573104
Milk and dairy	NEC incl. sugar	IT	0.00785444154437145
Milk and dairy	Bread and cereals	LT	-0.0194487302686147
Milk and dairy	Fruits and vegetables	LT	0.103936609135088
Milk and dairy	Veg. oils and fats	LT	-0.0458504756976981
Milk and dairy	Milk and dairy	LT	-0.869198858066319
Milk and dairy	Fish and seafood	LT	0.00539451561370195
Milk and dairy	Beef	LT	-0.0822930195049538
Milk and dairy	Pork	LT	0.0189586660522546
Milk and dairy	Poultry	LT	-0.0380727015081982
Milk and dairy	Other meat/animal products	LT	-0.027770434463197
Milk and dairy	NEC incl. sugar	LT	0.00400660951690693
Milk and dairy	Bread and cereals	LU	0.0215586814695951
Milk and dairy	Fruits and vegetables	LU	0.034992051407083
Milk and dairy	Veg. oils and fats	LU	0.0236939837462032
Milk and dairy	Milk and dairy	LU	-0.989550089182388
Milk and dairy	Fish and seafood	LU	-0.00704576650720754
Milk and dairy	Beef	LU	-0.0616945220181405
Milk and dairy	Pork	LU	0.0331287289848273
Milk and dairy	Poultry	LU	0.0106101338622593
Milk and dairy	Other meat/animal products	LU	-0.0230736136895981
Milk and dairy	NEC incl. sugar	LU	-0.000608046232856082
Milk and dairy	Bread and cereals	LV	0.0218957650181642
Milk and dairy	Fruits and vegetables	LV	0.0221452858036109
Milk and dairy	Veg. oils and fats	LV	0.000275471136472742
Milk and dairy	Milk and dairy	LV	-0.884793271160036
Milk and dairy	Fish and seafood	LV	-0.0550409375492204
Milk and dairy	Beef	LV	0.0167698627360776
Milk and dairy	Pork	LV	0.0203314535805002
Milk and dairy	Poultry	LV	-0.0350500112889132
Milk and dairy	Other meat/animal products	LV	-0.00409425521013872
Milk and dairy	NEC incl. sugar	LV	-0.0122044520612655
Milk and dairy	Bread and cereals	MT	0.061675021446233
Milk and dairy	Fruits and vegetables	MT	0.082256815035627
Milk and dairy	Veg. oils and fats	MT	0.057240592815519
Milk and dairy	Milk and dairy	MT	-0.791036843469069
Milk and dairy	Fish and seafood	MT	-0.116713608043049
Milk and dairy	Beef	MT	-0.138813443939455
Milk and dairy	Pork	MT	-0.07512008561336
Milk and dairy	Poultry	MT	0.0283820519903318
Milk and dairy	Other meat/animal products	MT	0.00654668097736527
Milk and dairy	NEC incl. sugar	MT	-0.00609628113787624
Milk and dairy	Bread and cereals	NL	0.062981463950795
Milk and dairy	Fruits and vegetables	NL	0.0365542861798474
Milk and dairy	Veg. oils and fats	NL	0.00649375738545539
Milk and dairy	Milk and dairy	NL	-0.949840876051709
Milk and dairy	Fish and seafood	NL	-0.116353179194271
Milk and dairy	Beef	NL	-0.00709431273679493
Milk and dairy	Pork	NL	-0.0713755080926396
Milk and dairy	Poultry	NL	0.00535282081997306
Milk and dairy	Other meat/animal products	NL	-0.0395814344487685
Milk and dairy	NEC incl. sugar	NL	0.0290612947438122
Milk and dairy	Bread and cereals	PL	-0.0344385226919538
Milk and dairy	Fruits and vegetables	PL	0.0626728479262049
Milk and dairy	Veg. oils and fats	PL	-0.00501547997891372
Milk and dairy	Milk and dairy	PL	-0.914546033553628
Milk and dairy	Fish and seafood	PL	-0.0154396625984291
Milk and dairy	Beef	PL	-0.0686026019758834
Milk and dairy	Pork	PL	0.0117743059735578
Milk and dairy	Poultry	PL	0.0330486812087662
Milk and dairy	Other meat/animal products	PL	0.00552817552371266
Milk and dairy	NEC incl. sugar	PL	-0.00152912278801165
Milk and dairy	Bread and cereals	PT	0.0436073975521871
Milk and dairy	Fruits and vegetables	PT	0.0432864881532569
Milk and dairy	Veg. oils and fats	PT	0.0538780035450136
Milk and dairy	Milk and dairy	PT	-0.921093864826447
Milk and dairy	Fish and seafood	PT	-0.0233647718502434
Milk and dairy	Beef	PT	-0.219653253655754
Milk and dairy	Pork	PT	-0.0604084937890389
Milk and dairy	Poultry	PT	0.0543016907415473
Milk and dairy	Other meat/animal products	PT	0.0554955457774738
Milk and dairy	NEC incl. sugar	PT	-0.00689330790947868
Milk and dairy	Bread and cereals	RO	-0.028334471525672
Milk and dairy	Fruits and vegetables	RO	0.0586150203137202
Milk and dairy	Veg. oils and fats	RO	-0.0124528570289862
Milk and dairy	Milk and dairy	RO	-0.920115281645507
Milk and dairy	Fish and seafood	RO	-0.0133765236021571
Milk and dairy	Beef	RO	-0.0303682063599935
Milk and dairy	Pork	RO	-0.0309912063271256
Milk and dairy	Poultry	RO	0.00146997845198444
Milk and dairy	Other meat/animal products	RO	-0.0157720937552098
Milk and dairy	NEC incl. sugar	RO	-0.0264970554534512
Milk and dairy	Bread and cereals	SE	-0.178250191058855
Milk and dairy	Fruits and vegetables	SE	0.0298792053301771
Milk and dairy	Veg. oils and fats	SE	-0.00788808378516765
Milk and dairy	Milk and dairy	SE	-0.654901158204255
Milk and dairy	Fish and seafood	SE	-0.0136049645911178
Milk and dairy	Beef	SE	-0.214185834111372
Milk and dairy	Pork	SE	0.0104893584244681
Milk and dairy	Poultry	SE	0.0923131999448059
Milk and dairy	Other meat/animal products	SE	-0.0282208723628886
Milk and dairy	NEC incl. sugar	SE	0.0390036860050544
Milk and dairy	Bread and cereals	SI	0.0209141548162303
Milk and dairy	Fruits and vegetables	SI	0.0672486171034673
Milk and dairy	Veg. oils and fats	SI	0.0876793147285603
Milk and dairy	Milk and dairy	SI	-0.963232033444883
Milk and dairy	Fish and seafood	SI	-0.0978105769105788
Milk and dairy	Beef	SI	-0.164337709289104
Milk and dairy	Pork	SI	-0.0739970006652512
Milk and dairy	Poultry	SI	0.0380404853147405
Milk and dairy	Other meat/animal products	SI	0.0580283298551659
Milk and dairy	NEC incl. sugar	SI	-0.0255757156242739
Milk and dairy	Bread and cereals	SK	-0.0250542803325888
Milk and dairy	Fruits and vegetables	SK	0.0629374390854753
Milk and dairy	Veg. oils and fats	SK	-0.0111929162750969
Milk and dairy	Milk and dairy	SK	-0.846059237405019
Milk and dairy	Fish and seafood	SK	-0.00304822468721253
Milk and dairy	Beef	SK	-0.0186857737874414
Milk and dairy	Pork	SK	-0.00970061267537349
Milk and dairy	Poultry	SK	0.0227005931598846
Milk and dairy	Other meat/animal products	SK	-0.0427379946280434
Milk and dairy	NEC incl. sugar	SK	-0.0810751504263814
Fish and seafood	Bread and cereals	AT	0.299864106957545
Fish and seafood	Fruits and vegetables	AT	0.287063487447073
Fish and seafood	Veg. oils and fats	AT	0.0302408259894983
Fish and seafood	Milk and dairy	AT	0.173087948542951
Fish and seafood	Fish and seafood	AT	-1.373689413836
Fish and seafood	Beef	AT	-0.00493575318588362
Fish and seafood	Pork	AT	0.0304308717877904
Fish and seafood	Poultry	AT	0.0112341198053905
Fish and seafood	Other meat/animal products	AT	-0.021558210558124
Fish and seafood	NEC incl. sugar	AT	0.192052585428761
Fish and seafood	Bread and cereals	BE	0.0720398569909063
Fish and seafood	Fruits and vegetables	BE	0.210782354671468
Fish and seafood	Veg. oils and fats	BE	0.0376448793501295
Fish and seafood	Milk and dairy	BE	0.101184775500024
Fish and seafood	Fish and seafood	BE	-0.822672684443438
Fish and seafood	Beef	BE	-0.104894790684643
Fish and seafood	Pork	BE	-0.136512643304319
Fish and seafood	Poultry	BE	-0.0497940894743793
Fish and seafood	Other meat/animal products	BE	-0.0685971129542658
Fish and seafood	NEC incl. sugar	BE	0.0345510939439722
Fish and seafood	Bread and cereals	BG	0.0308515778266849
Fish and seafood	Fruits and vegetables	BG	0.0900181045372602
Fish and seafood	Veg. oils and fats	BG	0.122571379684051
Fish and seafood	Milk and dairy	BG	0.19723521837992
Fish and seafood	Fish and seafood	BG	-0.389551355994961
Fish and seafood	Beef	BG	-0.11523786591625
Fish and seafood	Pork	BG	-0.15438813364732
Fish and seafood	Poultry	BG	-0.149342084403345
Fish and seafood	Other meat/animal products	BG	-0.128986120044072
Fish and seafood	NEC incl. sugar	BG	0.0343286202992636
Fish and seafood	Bread and cereals	CY	-0.198596662028451
Fish and seafood	Fruits and vegetables	CY	0.120286798291232
Fish and seafood	Veg. oils and fats	CY	0.0350053042254826
Fish and seafood	Milk and dairy	CY	-0.0933447088566039
Fish and seafood	Fish and seafood	CY	-0.876119126824465
Fish and seafood	Beef	CY	-0.758714793054073
Fish and seafood	Pork	CY	-0.238202628237749
Fish and seafood	Poultry	CY	0.143987552420614
Fish and seafood	Other meat/animal products	CY	-0.386095456074233
Fish and seafood	NEC incl. sugar	CY	-0.19761981384675
Fish and seafood	Bread and cereals	CZ	0.097846559716125
Fish and seafood	Fruits and vegetables	CZ	0.353196641551489
Fish and seafood	Veg. oils and fats	CZ	0.0382765342053136
Fish and seafood	Milk and dairy	CZ	0.180839938137048
Fish and seafood	Fish and seafood	CZ	-0.574300512875001
Fish and seafood	Beef	CZ	-0.167345031331579
Fish and seafood	Pork	CZ	-0.13358516972132
Fish and seafood	Poultry	CZ	0.115314478834629
Fish and seafood	Other meat/animal products	CZ	-0.0455875340757871
Fish and seafood	NEC incl. sugar	CZ	-0.136132949808811
Fish and seafood	Bread and cereals	DE	-0.0501406598929034
Fish and seafood	Fruits and vegetables	DE	0.168881210996435
Fish and seafood	Veg. oils and fats	DE	-0.0457640521164116
Fish and seafood	Milk and dairy	DE	0.044682556573495
Fish and seafood	Fish and seafood	DE	-0.693441985432813
Fish and seafood	Beef	DE	-0.04152216428227
Fish and seafood	Pork	DE	-0.149160059789132
Fish and seafood	Poultry	DE	0.0589912686748049
Fish and seafood	Other meat/animal products	DE	-0.214656893406056
Fish and seafood	NEC incl. sugar	DE	0.00815488982736992
Fish and seafood	Bread and cereals	DK	-0.0403014377368845
Fish and seafood	Fruits and vegetables	DK	0.217704086967532
Fish and seafood	Veg. oils and fats	DK	0.14001121834685
Fish and seafood	Milk and dairy	DK	-0.0766346497607919
Fish and seafood	Fish and seafood	DK	-0.508751849026336
Fish and seafood	Beef	DK	0.0353959648394653
Fish and seafood	Pork	DK	-0.386201801931932
Fish and seafood	Poultry	DK	0.406141807709989
Fish and seafood	Other meat/animal products	DK	-0.0565785460868483
Fish and seafood	NEC incl. sugar	DK	-0.50651248597755
Fish and seafood	Bread and cereals	EE	-0.0342260778012698
Fish and seafood	Fruits and vegetables	EE	0.174339579486285
Fish and seafood	Veg. oils and fats	EE	0.0157534388619525
Fish and seafood	Milk and dairy	EE	0.141795227996045
Fish and seafood	Fish and seafood	EE	-1.09376197362789
Fish and seafood	Beef	EE	-0.157782930178182
Fish and seafood	Pork	EE	0.060476260666735
Fish and seafood	Poultry	EE	0.127346791901924
Fish and seafood	Other meat/animal products	EE	0.0512346389460344
Fish and seafood	NEC incl. sugar	EE	-0.16087730920714
Fish and seafood	Bread and cereals	EL	-0.0108326615504293
Fish and seafood	Fruits and vegetables	EL	0.0356281325402941
Fish and seafood	Veg. oils and fats	EL	0.0237269564972186
Fish and seafood	Milk and dairy	EL	-0.069481059288865
Fish and seafood	Fish and seafood	EL	-0.705039751883531
Fish and seafood	Beef	EL	-0.161327663131908
Fish and seafood	Pork	EL	0.111002398692822
Fish and seafood	Poultry	EL	-0.00559393135005599
Fish and seafood	Other meat/animal products	EL	-0.104914498655684
Fish and seafood	NEC incl. sugar	EL	-0.0411147621570794
Fish and seafood	Bread and cereals	ES	0.0461815394972238
Fish and seafood	Fruits and vegetables	ES	0.0230675857915773
Fish and seafood	Veg. oils and fats	ES	0.0884696240048285
Fish and seafood	Milk and dairy	ES	-0.0250444282632022
Fish and seafood	Fish and seafood	ES	-0.752991209650246
Fish and seafood	Beef	ES	-0.11923413956196
Fish and seafood	Pork	ES	-0.0085767753145324
Fish and seafood	Poultry	ES	-0.0161773236255982
Fish and seafood	Other meat/animal products	ES	-0.249028341270928
Fish and seafood	NEC incl. sugar	ES	-0.0843421110500331
Fish and seafood	Bread and cereals	FI	-0.163026230710295
Fish and seafood	Fruits and vegetables	FI	0.113123750739069
Fish and seafood	Veg. oils and fats	FI	-0.0686614310302209
Fish and seafood	Milk and dairy	FI	0.00637473279715049
Fish and seafood	Fish and seafood	FI	-0.858861697234551
Fish and seafood	Beef	FI	-0.0334624569254274
Fish and seafood	Pork	FI	0.136302605827735
Fish and seafood	Poultry	FI	0.081888474206657
Fish and seafood	Other meat/animal products	FI	0.0555826809203964
Fish and seafood	NEC incl. sugar	FI	-0.382877696672865
Fish and seafood	Bread and cereals	FR	0.0897507937674122
Fish and seafood	Fruits and vegetables	FR	0.0821726004719752
Fish and seafood	Veg. oils and fats	FR	-0.120833241719943
Fish and seafood	Milk and dairy	FR	0.0438303855062336
Fish and seafood	Fish and seafood	FR	-1.44822283424197
Fish and seafood	Beef	FR	0.181963396986811
Fish and seafood	Pork	FR	-0.13228599000165
Fish and seafood	Poultry	FR	0.0571260609771327
Fish and seafood	Other meat/animal products	FR	-0.0511458331440396
Fish and seafood	NEC incl. sugar	FR	0.0379925509752483
Fish and seafood	Bread and cereals	HR	0.104317008464974
Fish and seafood	Fruits and vegetables	HR	0.0997203155868658
Fish and seafood	Veg. oils and fats	HR	0.00333071116570669
Fish and seafood	Milk and dairy	HR	0.056797332756455
Fish and seafood	Fish and seafood	HR	-1.0463539928925
Fish and seafood	Beef	HR	-0.185117812505607
Fish and seafood	Pork	HR	0.136614477450106
Fish and seafood	Poultry	HR	0.0944637595447914
Fish and seafood	Other meat/animal products	HR	-0.0578736428924407
Fish and seafood	NEC incl. sugar	HR	0.0352194880378984
Fish and seafood	Bread and cereals	HU	-0.210300748254523
Fish and seafood	Fruits and vegetables	HU	-0.171843008116507
Fish and seafood	Veg. oils and fats	HU	0.0436923091749011
Fish and seafood	Milk and dairy	HU	-0.323946681447459
Fish and seafood	Fish and seafood	HU	-1.14963211940168
Fish and seafood	Beef	HU	0.180815238139069
Fish and seafood	Pork	HU	0.0598042305658406
Fish and seafood	Poultry	HU	-0.0940234826069769
Fish and seafood	Other meat/animal products	HU	-0.332678653025233
Fish and seafood	NEC incl. sugar	HU	-0.306625347865789
Fish and seafood	Bread and cereals	IE	0.0565806522930635
Fish and seafood	Fruits and vegetables	IE	0.317532080452431
Fish and seafood	Veg. oils and fats	IE	0.0136094557336446
Fish and seafood	Milk and dairy	IE	0.120458646406623
Fish and seafood	Fish and seafood	IE	-1.18266922151479
Fish and seafood	Beef	IE	0.0432540763997917
Fish and seafood	Pork	IE	0.0320211543390766
Fish and seafood	Poultry	IE	0.0417892051876344
Fish and seafood	Other meat/animal products	IE	-0.13296609816072
Fish and seafood	NEC incl. sugar	IE	-0.0174153226121978
Fish and seafood	Bread and cereals	IT	0.0378041958197351
Fish and seafood	Fruits and vegetables	IT	0.412290070850506
Fish and seafood	Veg. oils and fats	IT	-0.0394973423193091
Fish and seafood	Milk and dairy	IT	-0.0112448149313083
Fish and seafood	Fish and seafood	IT	-0.810997505045176
Fish and seafood	Beef	IT	-0.0440247638448226
Fish and seafood	Pork	IT	-0.11945468844233
Fish and seafood	Poultry	IT	-0.197981890190624
Fish and seafood	Other meat/animal products	IT	-0.00692407756122572
Fish and seafood	NEC incl. sugar	IT	-0.012661627343474
Fish and seafood	Bread and cereals	LT	-0.010273781950159
Fish and seafood	Fruits and vegetables	LT	0.147806443340453
Fish and seafood	Veg. oils and fats	LT	-0.0413326943685216
Fish and seafood	Milk and dairy	LT	0.0418632459837101
Fish and seafood	Fish and seafood	LT	-0.831012819062596
Fish and seafood	Beef	LT	-0.0361801565660808
Fish and seafood	Pork	LT	-0.0452822342068523
Fish and seafood	Poultry	LT	-0.0357126011105481
Fish and seafood	Other meat/animal products	LT	-0.254767347392975
Fish and seafood	NEC incl. sugar	LT	0.0552566989022508
Fish and seafood	Bread and cereals	LU	0.00734450851600178
Fish and seafood	Fruits and vegetables	LU	0.181649814731875
Fish and seafood	Veg. oils and fats	LU	0.0155611904316058
Fish and seafood	Milk and dairy	LU	0.0896580618341562
Fish and seafood	Fish and seafood	LU	-1.09061471141255
Fish and seafood	Beef	LU	-0.0675449176430962
Fish and seafood	Pork	LU	-0.0162996295308391
Fish and seafood	Poultry	LU	0.00194102849596648
Fish and seafood	Other meat/animal products	LU	0.000543941131622645
Fish and seafood	NEC incl. sugar	LU	0.0412035518095701
Fish and seafood	Bread and cereals	LV	0.0570279176949439
Fish and seafood	Fruits and vegetables	LV	0.191930368243625
Fish and seafood	Veg. oils and fats	LV	0.191130071979606
Fish and seafood	Milk and dairy	LV	-0.0229228229794711
Fish and seafood	Fish and seafood	LV	-0.905901256301658
Fish and seafood	Beef	LV	-0.212235240730233
Fish and seafood	Pork	LV	-0.130463130827761
Fish and seafood	Poultry	LV	0.0944182387986086
Fish and seafood	Other meat/animal products	LV	-0.00765320924182782
Fish and seafood	NEC incl. sugar	LV	-0.0351380842797704
Fish and seafood	Bread and cereals	MT	-0.212805417607686
Fish and seafood	Fruits and vegetables	MT	0.106435532482525
Fish and seafood	Veg. oils and fats	MT	-0.0228435098227746
Fish and seafood	Milk and dairy	MT	-0.262069484322399
Fish and seafood	Fish and seafood	MT	-0.0283739937116141
Fish and seafood	Beef	MT	-0.0379469189383352
Fish and seafood	Pork	MT	0.149772744589598
Fish and seafood	Poultry	MT	-0.186206519921887
Fish and seafood	Other meat/animal products	MT	-0.341324069154087
Fish and seafood	NEC incl. sugar	MT	-0.495698560573944
Fish and seafood	Bread and cereals	NL	0.0243027226059291
Fish and seafood	Fruits and vegetables	NL	-0.492401510125139
Fish and seafood	Veg. oils and fats	NL	-0.138101351507778
Fish and seafood	Milk and dairy	NL	-0.177052177840752
Fish and seafood	Fish and seafood	NL	-0.655543619809674
Fish and seafood	Beef	NL	0.219815618562081
Fish and seafood	Pork	NL	-0.081039929099889
Fish and seafood	Poultry	NL	0.0434034301799471
Fish and seafood	Other meat/animal products	NL	-0.181029347530216
Fish and seafood	NEC incl. sugar	NL	-0.0336014789812938
Fish and seafood	Bread and cereals	PL	0.0762453843998282
Fish and seafood	Fruits and vegetables	PL	0.474478370418641
Fish and seafood	Veg. oils and fats	PL	0.0348977181353053
Fish and seafood	Milk and dairy	PL	0.146232073772897
Fish and seafood	Fish and seafood	PL	-0.867400557749642
Fish and seafood	Beef	PL	-0.426500845264034
Fish and seafood	Pork	PL	-0.0501406364064546
Fish and seafood	Poultry	PL	0.0490234387452071
Fish and seafood	Other meat/animal products	PL	-0.0116491793937575
Fish and seafood	NEC incl. sugar	PL	0.0465297077631577
Fish and seafood	Bread and cereals	PT	0.0872251673567961
Fish and seafood	Fruits and vegetables	PT	0.169174279264591
Fish and seafood	Veg. oils and fats	PT	-0.0859213286611515
Fish and seafood	Milk and dairy	PT	0.0835191031205533
Fish and seafood	Fish and seafood	PT	-1.00537602429523
Fish and seafood	Beef	PT	-0.222269254083386
Fish and seafood	Pork	PT	0.0482738372893575
Fish and seafood	Poultry	PT	-0.0432286224696925
Fish and seafood	Other meat/animal products	PT	0.0642697672112868
Fish and seafood	NEC incl. sugar	PT	-0.001217604024131
Fish and seafood	Bread and cereals	RO	0.0313758725119405
Fish and seafood	Fruits and vegetables	RO	0.11595937984551
Fish and seafood	Veg. oils and fats	RO	-0.00490184265096534
Fish and seafood	Milk and dairy	RO	0.0786185177277311
Fish and seafood	Fish and seafood	RO	-0.696616924164118
Fish and seafood	Beef	RO	-0.213113239932381
Fish and seafood	Pork	RO	-0.0556798494345536
Fish and seafood	Poultry	RO	-0.0052248178492205
Fish and seafood	Other meat/animal products	RO	-0.15975596043477
Fish and seafood	NEC incl. sugar	RO	-0.125840411582213
Fish and seafood	Bread and cereals	SE	-0.223705329977931
Fish and seafood	Fruits and vegetables	SE	-0.0059752269530642
Fish and seafood	Veg. oils and fats	SE	0.161474237518943
Fish and seafood	Milk and dairy	SE	-0.156200423244396
Fish and seafood	Fish and seafood	SE	-0.243445196474984
Fish and seafood	Beef	SE	0.0337016111030351
Fish and seafood	Pork	SE	-0.143397860202335
Fish and seafood	Poultry	SE	0.0301683634501459
Fish and seafood	Other meat/animal products	SE	-0.271982877667488
Fish and seafood	NEC incl. sugar	SE	-0.0429168240808271
Fish and seafood	Bread and cereals	SI	0.0168862390216025
Fish and seafood	Fruits and vegetables	SI	0.0946592210980214
Fish and seafood	Veg. oils and fats	SI	0.0981224176072853
Fish and seafood	Milk and dairy	SI	-0.0802131050696534
Fish and seafood	Fish and seafood	SI	-1.43966386757931
Fish and seafood	Beef	SI	0.423541470918218
Fish and seafood	Pork	SI	-0.219784287594577
Fish and seafood	Poultry	SI	0.122931845217498
Fish and seafood	Other meat/animal products	SI	0.0264582463409508
Fish and seafood	NEC incl. sugar	SI	-0.0807394031524547
Fish and seafood	Bread and cereals	SK	0.0307806422712477
Fish and seafood	Fruits and vegetables	SK	0.391931802775787
Fish and seafood	Veg. oils and fats	SK	0.0314640626116904
Fish and seafood	Milk and dairy	SK	0.169268468833995
Fish and seafood	Fish and seafood	SK	-0.737137949555247
Fish and seafood	Beef	SK	-0.195613270491725
Fish and seafood	Pork	SK	-0.124044950551356
Fish and seafood	Poultry	SK	0.073626010181467
Fish and seafood	Other meat/animal products	SK	-0.168990732343872
Fish and seafood	NEC incl. sugar	SK	-0.00944817461024959
Beef	Bread and cereals	AT	0.0632268940407292
Beef	Fruits and vegetables	AT	0.0677914277434058
Beef	Veg. oils and fats	AT	-0.0138252419385137
Beef	Milk and dairy	AT	0.0493881211269396
Beef	Fish and seafood	AT	-0.103654313780058
Beef	Beef	AT	-1.05124160877423
Beef	Pork	AT	-0.0195878192283058
Beef	Poultry	AT	-0.000414412361147795
Beef	Other meat/animal products	AT	-0.020007955700186
Beef	NEC incl. sugar	AT	0.0262988172613133
Beef	Bread and cereals	BE	0.162418940316725
Beef	Fruits and vegetables	BE	0.115801660212915
Beef	Veg. oils and fats	BE	-0.0254521167717723
Beef	Milk and dairy	BE	0.0220438630831273
Beef	Fish and seafood	BE	-0.0729026367759407
Beef	Beef	BE	-1.07928968992096
Beef	Pork	BE	-0.0411396340952065
Beef	Poultry	BE	0.0901147242896108
Beef	Other meat/animal products	BE	0.184597236099963
Beef	NEC incl. sugar	BE	0.0991771083277959
Beef	Bread and cereals	BG	0.0629462593663283
Beef	Fruits and vegetables	BG	0.243460679387733
Beef	Veg. oils and fats	BG	0.0237980149760098
Beef	Milk and dairy	BG	0.103666221671437
Beef	Fish and seafood	BG	-0.0308750105260742
Beef	Beef	BG	-1.21029976149425
Beef	Pork	BG	-0.138785903873798
Beef	Poultry	BG	0.062908931376071
Beef	Other meat/animal products	BG	-0.167370106251417
Beef	NEC incl. sugar	BG	-0.0248495470108629
Beef	Bread and cereals	CY	-0.311138141261062
Beef	Fruits and vegetables	CY	0.0630626377378823
Beef	Veg. oils and fats	CY	-0.128607552852911
Beef	Milk and dairy	CY	-0.157823875166609
Beef	Fish and seafood	CY	-0.517152890582276
Beef	Beef	CY	-1.66312728144442
Beef	Pork	CY	0.492200960137159
Beef	Poultry	CY	-0.27947328621322
Beef	Other meat/animal products	CY	-0.131152046884787
Beef	NEC incl. sugar	CY	-0.423879599640845
Beef	Bread and cereals	CZ	0.256082097654517
Beef	Fruits and vegetables	CZ	0.00196729629780491
Beef	Veg. oils and fats	CZ	0.0856570417110705
Beef	Milk and dairy	CZ	-0.000641712979161208
Beef	Fish and seafood	CZ	-0.0874679664428976
Beef	Beef	CZ	-1.13786878480054
Beef	Pork	CZ	0.0729083911486745
Beef	Poultry	CZ	0.110394673397209
Beef	Other meat/animal products	CZ	0.103119734603217
Beef	NEC incl. sugar	CZ	-0.0215539769827563
Beef	Bread and cereals	DE	-0.0556894812562959
Beef	Fruits and vegetables	DE	0.168497991350151
Beef	Veg. oils and fats	DE	0.00470161740934532
Beef	Milk and dairy	DE	0.0459224925768151
Beef	Fish and seafood	DE	-0.00991779323360366
Beef	Beef	DE	-0.910235841431289
Beef	Pork	DE	0.0772939015497377
Beef	Poultry	DE	0.0833499055070877
Beef	Other meat/animal products	DE	0.0781125857012001
Beef	NEC incl. sugar	DE	0.0138303294719043
Beef	Bread and cereals	DK	0.143164373315587
Beef	Fruits and vegetables	DK	0.15351558700899
Beef	Veg. oils and fats	DK	-0.0735527243206464
Beef	Milk and dairy	DK	0.11977422545533
Beef	Fish and seafood	DK	0.0896979109079587
Beef	Beef	DK	-0.985622864240488
Beef	Pork	DK	0.0641777094676996
Beef	Poultry	DK	0.10353231200271
Beef	Other meat/animal products	DK	0.297021023285231
Beef	NEC incl. sugar	DK	-0.127593586516079
Beef	Bread and cereals	EE	-0.247930083645833
Beef	Fruits and vegetables	EE	-0.350888889099821
Beef	Veg. oils and fats	EE	-0.0443920741693514
Beef	Milk and dairy	EE	-0.26606191953856
Beef	Fish and seafood	EE	-0.124801386060461
Beef	Beef	EE	-0.468276768596177
Beef	Pork	EE	-0.0180483186550985
Beef	Poultry	EE	-0.104840039085634
Beef	Other meat/animal products	EE	-0.217142946979673
Beef	NEC incl. sugar	EE	-0.278761632396532
Beef	Bread and cereals	EL	0.154326272109277
Beef	Fruits and vegetables	EL	0.249674452825055
Beef	Veg. oils and fats	EL	-0.0128026066998763
Beef	Milk and dairy	EL	0.0586774643269407
Beef	Fish and seafood	EL	-0.121742605428538
Beef	Beef	EL	-0.72417127411261
Beef	Pork	EL	0.0452681929647962
Beef	Poultry	EL	0.029591638240977
Beef	Other meat/animal products	EL	-0.105465542911688
Beef	NEC incl. sugar	EL	-0.0610234866883596
Beef	Bread and cereals	ES	0.255805248035011
Beef	Fruits and vegetables	ES	0.0806390424931848
Beef	Veg. oils and fats	ES	-0.0299306216747636
Beef	Milk and dairy	ES	0.07817043769735
Beef	Fish and seafood	ES	-0.125960958746322
Beef	Beef	ES	-1.42375842423888
Beef	Pork	ES	0.0166121176903741
Beef	Poultry	ES	0.0846806331782647
Beef	Other meat/animal products	ES	0.307405448794007
Beef	NEC incl. sugar	ES	0.174283708009928
Beef	Bread and cereals	FI	-0.397185285504945
Beef	Fruits and vegetables	FI	-0.429053920663827
Beef	Veg. oils and fats	FI	-0.0317706835821729
Beef	Milk and dairy	FI	-0.246523413220126
Beef	Fish and seafood	FI	-0.0788524514363673
Beef	Beef	FI	-0.85884387521619
Beef	Pork	FI	0.347586017165279
Beef	Poultry	FI	0.0646432682540172
Beef	Other meat/animal products	FI	-0.166563408908221
Beef	NEC incl. sugar	FI	-0.31797033708024
Beef	Bread and cereals	FR	0.0495220630668948
Beef	Fruits and vegetables	FR	-0.0283637587327703
Beef	Veg. oils and fats	FR	-0.100030299054085
Beef	Milk and dairy	FR	-0.0628042217625282
Beef	Fish and seafood	FR	0.150589453481369
Beef	Beef	FR	-1.16102006626775
Beef	Pork	FR	0.191892652998747
Beef	Poultry	FR	0.166343269956274
Beef	Other meat/animal products	FR	0.0361887415143025
Beef	NEC incl. sugar	FR	-0.0675615713625419
Beef	Bread and cereals	HR	0.0164497974295024
Beef	Fruits and vegetables	HR	-0.0324736142120925
Beef	Veg. oils and fats	HR	0.00235388991478788
Beef	Milk and dairy	HR	-0.0462527326311551
Beef	Fish and seafood	HR	-0.113317037794723
Beef	Beef	HR	-0.836847208762951
Beef	Pork	HR	-0.00741933373649487
Beef	Poultry	HR	-0.0307515409234298
Beef	Other meat/animal products	HR	0.0363016426171525
Beef	NEC incl. sugar	HR	-0.0622191995491228
Beef	Bread and cereals	HU	0.106239808510274
Beef	Fruits and vegetables	HU	0.104114633094522
Beef	Veg. oils and fats	HU	-0.00952900359703371
Beef	Milk and dairy	HU	0.0747908286916349
Beef	Fish and seafood	HU	0.0489086000793696
Beef	Beef	HU	-0.876720249579135
Beef	Pork	HU	0.0217030781679289
Beef	Poultry	HU	0.0225119186961095
Beef	Other meat/animal products	HU	0.120457586429578
Beef	NEC incl. sugar	HU	0.0646660730523373
Beef	Bread and cereals	IE	-0.070742396970587
Beef	Fruits and vegetables	IE	-0.0106815505135848
Beef	Veg. oils and fats	IE	0.00379885155156757
Beef	Milk and dairy	IE	-0.0342513067192461
Beef	Fish and seafood	IE	0.00504097942304989
Beef	Beef	IE	-0.78606990513187
Beef	Pork	IE	-0.191218436354879
Beef	Poultry	IE	0.0120710391817047
Beef	Other meat/animal products	IE	0.0121497826829935
Beef	NEC incl. sugar	IE	-0.0426699240730372
Beef	Bread and cereals	IT	0.0940192274033325
Beef	Fruits and vegetables	IT	0.157230940246408
Beef	Veg. oils and fats	IT	-0.14581036295597
Beef	Milk and dairy	IT	-0.0107131244841185
Beef	Fish and seafood	IT	-0.0300225371540968
Beef	Beef	IT	-0.884024857859496
Beef	Pork	IT	-0.0171157502997861
Beef	Poultry	IT	0.0162855752380647
Beef	Other meat/animal products	IT	0.052261604536267
Beef	NEC incl. sugar	IT	-0.0246103593115401
Beef	Bread and cereals	LT	-0.0511117839190154
Beef	Fruits and vegetables	LT	-0.0856865847173823
Beef	Veg. oils and fats	LT	0.00329969101632537
Beef	Milk and dairy	LT	-0.111830296754572
Beef	Fish and seafood	LT	-0.0373421485732933
Beef	Beef	LT	-0.65328980436163
Beef	Pork	LT	-0.00409596924920745
Beef	Poultry	LT	-0.0852038099457089
Beef	Other meat/animal products	LT	0.0411970144013346
Beef	NEC incl. sugar	LT	-0.0468318411790695
Beef	Bread and cereals	LU	0.0266630828800657
Beef	Fruits and vegetables	LU	0.0386770377497861
Beef	Veg. oils and fats	LU	-0.0149338051902341
Beef	Milk and dairy	LU	-0.00322363951508612
Beef	Fish and seafood	LU	-0.0529619863385528
Beef	Beef	LU	-1.19978946365075
Beef	Pork	LU	-0.0602933295643166
Beef	Poultry	LU	0.0905607179044561
Beef	Other meat/animal products	LU	-0.0549455889949273
Beef	NEC incl. sugar	LU	-0.0169572487763469
Beef	Bread and cereals	LV	-0.0594659142865161
Beef	Fruits and vegetables	LV	-0.0217609281930386
Beef	Veg. oils and fats	LV	-0.0735329213685927
Beef	Milk and dairy	LV	-0.0523816490162331
Beef	Fish and seafood	LV	-0.0953983502114366
Beef	Beef	LV	-0.228260490939339
Beef	Pork	LV	0.108944950550072
Beef	Poultry	LV	-0.0717678945331914
Beef	Other meat/animal products	LV	-0.0403985607965456
Beef	NEC incl. sugar	LV	-0.0957635068980186
Beef	Bread and cereals	MT	0.023167426599817
Beef	Fruits and vegetables	MT	0.215755353922458
Beef	Veg. oils and fats	MT	-0.0154681309761295
Beef	Milk and dairy	MT	0.0080395618832563
Beef	Fish and seafood	MT	0.0827332136781577
Beef	Beef	MT	-0.92858955169002
Beef	Pork	MT	-0.190304437404046
Beef	Poultry	MT	0.0829902739723864
Beef	Other meat/animal products	MT	0.0293341447817407
Beef	NEC incl. sugar	MT	-0.203990233530909
Beef	Bread and cereals	NL	0.0383843805616172
Beef	Fruits and vegetables	NL	0.0887842611607571
Beef	Veg. oils and fats	NL	0.0212713288234119
Beef	Milk and dairy	NL	0.0590470379462537
Beef	Fish and seafood	NL	0.320576203619114
Beef	Beef	NL	-1.75519801450502
Beef	Pork	NL	0.223875241625211
Beef	Poultry	NL	0.214713701925968
Beef	Other meat/animal products	NL	-0.0709026942712302
Beef	NEC incl. sugar	NL	0.116115066396335
Beef	Bread and cereals	PL	-0.107189158833699
Beef	Fruits and vegetables	PL	-0.184527832810292
Beef	Veg. oils and fats	PL	-0.0181171414752987
Beef	Milk and dairy	PL	-0.193142387622898
Beef	Fish and seafood	PL	-0.21545824882174
Beef	Beef	PL	-0.60640433091916
Beef	Pork	PL	0.00247150736365416
Beef	Poultry	PL	0.00479959164096779
Beef	Other meat/animal products	PL	-0.130428363825518
Beef	NEC incl. sugar	PL	-0.131721960695645
Beef	Bread and cereals	PT	-0.197916443288494
Beef	Fruits and vegetables	PT	-0.202776832617189
Beef	Veg. oils and fats	PT	0.0487100509804172
Beef	Milk and dairy	PT	-0.166685671007268
Beef	Fish and seafood	PT	-0.29130181731658
Beef	Beef	PT	-1.10816872030358
Beef	Pork	PT	-0.0766722038647722
Beef	Poultry	PT	0.0632452744502298
Beef	Other meat/animal products	PT	-0.111217730004204
Beef	NEC incl. sugar	PT	-0.136692676097905
Beef	Bread and cereals	RO	0.129598468301058
Beef	Fruits and vegetables	RO	0.0115997048457457
Beef	Veg. oils and fats	RO	0.0153313849950618
Beef	Milk and dairy	RO	-0.00816671048282602
Beef	Fish and seafood	RO	-0.0852648093038958
Beef	Beef	RO	-1.03265683724408
Beef	Pork	RO	-0.0921405904519703
Beef	Poultry	RO	-0.0121728065474385
Beef	Other meat/animal products	RO	-0.0290618672438439
Beef	NEC incl. sugar	RO	-0.0202387564719858
Beef	Bread and cereals	SE	-0.271294864658142
Beef	Fruits and vegetables	SE	-0.135514971121011
Beef	Veg. oils and fats	SE	-0.18334577452437
Beef	Milk and dairy	SE	-0.324640288386075
Beef	Fish and seafood	SE	-0.0134103315787436
Beef	Beef	SE	-2.03216403941241
Beef	Pork	SE	0.161727405908936
Beef	Poultry	SE	0.0943012646564614
Beef	Other meat/animal products	SE	-0.118236358170296
Beef	NEC incl. sugar	SE	-0.232903312206611
Beef	Bread and cereals	SI	-0.11193671040231
Beef	Fruits and vegetables	SI	-0.232521848758095
Beef	Veg. oils and fats	SI	-0.129697613858715
Beef	Milk and dairy	SI	-0.180345920671019
Beef	Fish and seafood	SI	0.171950442595356
Beef	Beef	SI	-1.46366553485343
Beef	Pork	SI	0.0632657844880555
Beef	Poultry	SI	-0.00804138116246072
Beef	Other meat/animal products	SI	-0.128013439076142
Beef	NEC incl. sugar	SI	-0.114043421277806
Beef	Bread and cereals	SK	-0.0417708246010135
Beef	Fruits and vegetables	SK	-0.181243984774905
Beef	Veg. oils and fats	SK	-0.0260929813670048
Beef	Milk and dairy	SK	-0.151268729562665
Beef	Fish and seafood	SK	-0.0803421605053738
Beef	Beef	SK	-1.05560471619025
Beef	Pork	SK	-0.0656038966010116
Beef	Poultry	SK	-0.0184923499674181
Beef	Other meat/animal products	SK	-0.0905367567226862
Beef	NEC incl. sugar	SK	-0.149326039775691
Pork	Bread and cereals	AT	0.107895202809101
Pork	Fruits and vegetables	AT	0.104059498921045
Pork	Veg. oils and fats	AT	-0.00802358979641916
Pork	Milk and dairy	AT	0.0542444890232053
Pork	Fish and seafood	AT	-0.0184482254174252
Pork	Beef	AT	-0.0215303208664375
Pork	Pork	AT	-0.981307196964817
Pork	Poultry	AT	-0.0114490465262277
Pork	Other meat/animal products	AT	0.0122780323314035
Pork	NEC incl. sugar	AT	0.0434028897040975
Pork	Bread and cereals	BE	0.141674618309843
Pork	Fruits and vegetables	BE	-0.114395579784875
Pork	Veg. oils and fats	BE	-0.0106190122318834
Pork	Milk and dairy	BE	-0.0342693993791676
Pork	Fish and seafood	BE	-0.214590183015708
Pork	Beef	BE	-0.0768987632378232
Pork	Pork	BE	-1.23619757815631
Pork	Poultry	BE	0.0964436167750571
Pork	Other meat/animal products	BE	0.109526380465816
Pork	NEC incl. sugar	BE	-0.0367500473911612
Pork	Bread and cereals	BG	0.363846044191846
Pork	Fruits and vegetables	BG	-0.146256105937837
Pork	Veg. oils and fats	BG	0.0410385681418042
Pork	Milk and dairy	BG	-0.0127559779455489
Pork	Fish and seafood	BG	-0.0652366887585228
Pork	Beef	BG	-0.214479635990531
Pork	Pork	BG	-0.77104673196191
Pork	Poultry	BG	0.0475655488117447
Pork	Other meat/animal products	BG	0.106642668981079
Pork	NEC incl. sugar	BG	-0.0791713732967272
Pork	Bread and cereals	CY	-0.105664995602101
Pork	Fruits and vegetables	CY	0.166682800786107
Pork	Veg. oils and fats	CY	-0.0849331469469774
Pork	Milk and dairy	CY	-0.109295902593678
Pork	Fish and seafood	CY	-0.199353635166139
Pork	Beef	CY	0.821491812444798
Pork	Pork	CY	-0.523617880846805
Pork	Poultry	CY	0.120629722661304
Pork	Other meat/animal products	CY	-0.196063322336064
Pork	NEC incl. sugar	CY	-0.312306884828293
Pork	Bread and cereals	CZ	-0.210379610498894
Pork	Fruits and vegetables	CZ	0.106126992690477
Pork	Veg. oils and fats	CZ	0.0198484651777464
Pork	Milk and dairy	CZ	-0.185759253656299
Pork	Fish and seafood	CZ	-0.0999074827662873
Pork	Beef	CZ	0.0139933735254114
Pork	Pork	CZ	-0.932300121553697
Pork	Poultry	CZ	0.0495343567925872
Pork	Other meat/animal products	CZ	0.168071679667558
Pork	NEC incl. sugar	CZ	-0.109708089899741
Pork	Bread and cereals	DE	0.18826534174726
Pork	Fruits and vegetables	DE	-0.186298941733517
Pork	Veg. oils and fats	DE	-0.0824363267073294
Pork	Milk and dairy	DE	-0.0195581633179595
Pork	Fish and seafood	DE	-0.168306566618364
Pork	Beef	DE	0.0675308609150966
Pork	Pork	DE	-0.885207158132408
Pork	Poultry	DE	-0.00926198109487575
Pork	Other meat/animal products	DE	0.0273225980290766
Pork	NEC incl. sugar	DE	0.0224523991469281
Pork	Bread and cereals	DK	0.184939462626402
Pork	Fruits and vegetables	DK	0.0969354143768672
Pork	Veg. oils and fats	DK	-0.188485954008183
Pork	Milk and dairy	DK	0.125555990231197
Pork	Fish and seafood	DK	-0.404132889920677
Pork	Beef	DK	0.0210024487607486
Pork	Pork	DK	-0.885701998297708
Pork	Poultry	DK	0.0115953999024504
Pork	Other meat/animal products	DK	0.0735250741353953
Pork	NEC incl. sugar	DK	0.173817652790274
Pork	Bread and cereals	EE	-0.217179407352823
Pork	Fruits and vegetables	EE	-0.111045817184477
Pork	Veg. oils and fats	EE	-0.221679926787475
Pork	Milk and dairy	EE	-0.224880204310119
Pork	Fish and seafood	EE	-0.0130005492465988
Pork	Beef	EE	0.0652399646346117
Pork	Pork	EE	-0.34694765688068
Pork	Poultry	EE	-0.120146101678824
Pork	Other meat/animal products	EE	-0.363659725965342
Pork	NEC incl. sugar	EE	-0.156892402562836
Pork	Bread and cereals	EL	-0.211024314777497
Pork	Fruits and vegetables	EL	-0.17209206559793
Pork	Veg. oils and fats	EL	-0.124819989166645
Pork	Milk and dairy	EL	-0.105558822054788
Pork	Fish and seafood	EL	0.0478914931930929
Pork	Beef	EL	-0.0447269005364778
Pork	Pork	EL	-0.240996354838693
Pork	Poultry	EL	-0.0866729325888536
Pork	Other meat/animal products	EL	-0.395909840026421
Pork	NEC incl. sugar	EL	-0.110802223116572
Pork	Bread and cereals	ES	-0.103929153880665
Pork	Fruits and vegetables	ES	0.0428805939922533
Pork	Veg. oils and fats	ES	0.145770949688909
Pork	Milk and dairy	ES	-0.0450854631472163
Pork	Fish and seafood	ES	-0.0515779881653707
Pork	Beef	ES	-0.0358054291127512
Pork	Pork	ES	-1.4638336451741
Pork	Poultry	ES	0.169719119793196
Pork	Other meat/animal products	ES	0.0487440915639527
Pork	NEC incl. sugar	ES	0.0739422532290516
Pork	Bread and cereals	FI	-0.130003989964345
Pork	Fruits and vegetables	FI	-0.235985275586501
Pork	Veg. oils and fats	FI	-0.0455395862202237
Pork	Milk and dairy	FI	-0.19825444384782
Pork	Fish and seafood	FI	0.069209573541664
Pork	Beef	FI	0.297324364449461
Pork	Pork	FI	-1.21311969724354
Pork	Poultry	FI	-0.118736055075586
Pork	Other meat/animal products	FI	-0.282767300176915
Pork	NEC incl. sugar	FI	-0.418852458522105
Pork	Bread and cereals	FR	-0.417695514543473
Pork	Fruits and vegetables	FR	-0.062516135702877
Pork	Veg. oils and fats	FR	-0.0607896804599115
Pork	Milk and dairy	FR	-0.198550288044702
Pork	Fish and seafood	FR	-0.177464015236083
Pork	Beef	FR	0.0925125698232663
Pork	Pork	FR	-1.3738447892679
Pork	Poultry	FR	0.00646989734105748
Pork	Other meat/animal products	FR	-0.193030988458414
Pork	NEC incl. sugar	FR	-0.131054789407144
Pork	Bread and cereals	HR	-0.129332330328764
Pork	Fruits and vegetables	HR	0.00149596460324292
Pork	Veg. oils and fats	HR	-0.0486218642441918
Pork	Milk and dairy	HR	-0.099356901260913
Pork	Fish and seafood	HR	0.0741403380123454
Pork	Beef	HR	-0.0208896309201367
Pork	Pork	HR	-0.623342358024789
Pork	Poultry	HR	-0.205906873579279
Pork	Other meat/animal products	HR	-0.074864565168424
Pork	NEC incl. sugar	HR	-0.149205303059158
Pork	Bread and cereals	HU	-0.026902626994987
Pork	Fruits and vegetables	HU	0.0900025103467314
Pork	Veg. oils and fats	HU	0.161612035172783
Pork	Milk and dairy	HU	-0.113526495701197
Pork	Fish and seafood	HU	0.135837724646966
Pork	Beef	HU	-0.0566635397313039
Pork	Pork	HU	-0.987475643304383
Pork	Poultry	HU	0.0416340297844559
Pork	Other meat/animal products	HU	-0.103260282498285
Pork	NEC incl. sugar	HU	-0.134296313250339
Pork	Bread and cereals	IE	-0.200521301124891
Pork	Fruits and vegetables	IE	0.0393043610046528
Pork	Veg. oils and fats	IE	0.101949761176328
Pork	Milk and dairy	IE	-0.090455806388888
Pork	Fish and seafood	IE	-0.00310633025532923
Pork	Beef	IE	-0.23859820581307
Pork	Pork	IE	-1.14411116258529
Pork	Poultry	IE	-0.0567618183597453
Pork	Other meat/animal products	IE	-0.171514744431822
Pork	NEC incl. sugar	IE	-0.125587327931913
Pork	Bread and cereals	IT	-0.316859481835784
Pork	Fruits and vegetables	IT	-0.281922035416225
Pork	Veg. oils and fats	IT	-0.00433688079986801
Pork	Milk and dairy	IT	-0.102811244706554
Pork	Fish and seafood	IT	-0.309032788569322
Pork	Beef	IT	-0.132833649481672
Pork	Pork	IT	-0.482944564603805
Pork	Poultry	IT	0.179150138076017
Pork	Other meat/animal products	IT	-0.560317249210309
Pork	NEC incl. sugar	IT	-0.0955518988451251
Pork	Bread and cereals	LT	-0.00356853912972808
Pork	Fruits and vegetables	LT	0.0515750608423989
Pork	Veg. oils and fats	LT	0.0475265195583439
Pork	Milk and dairy	LT	0.0721463038920212
Pork	Fish and seafood	LT	-0.00953432506988447
Pork	Beef	LT	0.0594201640630153
Pork	Pork	LT	-0.769979379154331
Pork	Poultry	LT	-0.0195322466070093
Pork	Other meat/animal products	LT	-0.105098413420995
Pork	NEC incl. sugar	LT	-0.0900999828084949
Pork	Bread and cereals	LU	-0.0892651638547795
Pork	Fruits and vegetables	LU	-0.187974646173592
Pork	Veg. oils and fats	LU	-0.0179810173872468
Pork	Milk and dairy	LU	-0.0241819398885901
Pork	Fish and seafood	LU	-0.0621881570007624
Pork	Beef	LU	-0.105326989657519
Pork	Pork	LU	-0.821110947765339
Pork	Poultry	LU	0.00881223181068833
Pork	Other meat/animal products	LU	-0.146026827725174
Pork	NEC incl. sugar	LU	-0.0351770984077234
Pork	Bread and cereals	LV	-0.0445425271070685
Pork	Fruits and vegetables	LV	-0.0191344799325744
Pork	Veg. oils and fats	LV	0.00980307384945548
Pork	Milk and dairy	LV	0.0415899287938744
Pork	Fish and seafood	LV	-0.101740746371747
Pork	Beef	LV	0.236619711744679
Pork	Pork	LV	-0.892203589935375
Pork	Poultry	LV	-0.0449792658808274
Pork	Other meat/animal products	LV	-0.0651734843798473
Pork	NEC incl. sugar	LV	-0.0651239162526623
Pork	Bread and cereals	MT	-0.320040542522408
Pork	Fruits and vegetables	MT	-0.318645827191912
Pork	Veg. oils and fats	MT	-0.0432353555569422
Pork	Milk and dairy	MT	-0.25296662299613
Pork	Fish and seafood	MT	0.0827679344790438
Pork	Beef	MT	-0.333988308685898
Pork	Pork	MT	-0.552850176942734
Pork	Poultry	MT	-0.216094500740081
Pork	Other meat/animal products	MT	-0.105128534786883
Pork	NEC incl. sugar	MT	-0.245885778939232
Pork	Bread and cereals	NL	-0.122241711262787
Pork	Fruits and vegetables	NL	-0.316062377787917
Pork	Veg. oils and fats	NL	0.1588855916445
Pork	Milk and dairy	NL	-0.109117826994605
Pork	Fish and seafood	NL	-0.102714153331725
Pork	Beef	NL	0.247626610926858
Pork	Pork	NL	-1.46893155800928
Pork	Poultry	NL	0.212982130627372
Pork	Other meat/animal products	NL	-0.0303454864197177
Pork	NEC incl. sugar	NL	-0.0647873120693519
Pork	Bread and cereals	PL	-0.166699119221993
Pork	Fruits and vegetables	PL	0.117485026914801
Pork	Veg. oils and fats	PL	0.0514397276608554
Pork	Milk and dairy	PL	-0.00231246078105718
Pork	Fish and seafood	PL	-0.0909510382217224
Pork	Beef	PL	0.0836579222001991
Pork	Pork	PL	-0.751148457164141
Pork	Poultry	PL	-0.0703220454813065
Pork	Other meat/animal products	PL	-0.102271838261116
Pork	NEC incl. sugar	PL	-0.120865398685411
Pork	Bread and cereals	PT	-0.186857056412428
Pork	Fruits and vegetables	PT	-0.0422146433276388
Pork	Veg. oils and fats	PT	0.022209769362491
Pork	Milk and dairy	PT	-0.0948248154939205
Pork	Fish and seafood	PT	-0.0450835330278963
Pork	Beef	PT	-0.0987512863342778
Pork	Pork	PT	-0.698458525911133
Pork	Poultry	PT	-0.276048627815771
Pork	Other meat/animal products	PT	-0.083098917284414
Pork	NEC incl. sugar	PT	-0.0361906703284863
Pork	Bread and cereals	RO	0.126079047099251
Pork	Fruits and vegetables	RO	0.193643785657219
Pork	Veg. oils and fats	RO	0.0124100230860265
Pork	Milk and dairy	RO	0.0983889028374056
Pork	Fish and seafood	RO	-0.0298841984433131
Pork	Beef	RO	-0.134656549151379
Pork	Pork	RO	-0.661978148500508
Pork	Poultry	RO	-0.0309120994789963
Pork	Other meat/animal products	RO	0.0076905243262546
Pork	NEC incl. sugar	RO	0.0364231077744207
Pork	Bread and cereals	SE	0.214470663830895
Pork	Fruits and vegetables	SE	0.0438250828327389
Pork	Veg. oils and fats	SE	0.239636084124547
Pork	Milk and dairy	SE	-0.0580432926939227
Pork	Fish and seafood	SE	-0.123680701049424
Pork	Beef	SE	0.249270181508205
Pork	Pork	SE	-1.78034626950709
Pork	Poultry	SE	-0.328661765119259
Pork	Other meat/animal products	SE	-0.13988463397799
Pork	NEC incl. sugar	SE	-0.20712241072396
Pork	Bread and cereals	SI	-0.124425149756263
Pork	Fruits and vegetables	SI	-0.0506174172329373
Pork	Veg. oils and fats	SI	-0.0178962145016021
Pork	Milk and dairy	SI	-0.10802183545144
Pork	Fish and seafood	SI	-0.14767048199305
Pork	Beef	SI	0.11045359331614
Pork	Pork	SI	-1.07176108117731
Pork	Poultry	SI	-0.0607136618386488
Pork	Other meat/animal products	SI	-0.0578253268018865
Pork	NEC incl. sugar	SI	-0.0168820340151719
Pork	Bread and cereals	SK	-0.172446263111361
Pork	Fruits and vegetables	SK	0.160067877073599
Pork	Veg. oils and fats	SK	0.118142897906971
Pork	Milk and dairy	SK	-0.0113762582558285
Pork	Fish and seafood	SK	-0.0913129986344419
Pork	Beef	SK	-0.0413681766602115
Pork	Pork	SK	-0.599722834852712
Pork	Poultry	SK	-0.0701111969282016
Pork	Other meat/animal products	SK	0.0105573789996315
Pork	NEC incl. sugar	SK	-0.124913277272076
Poultry	Bread and cereals	AT	0.127652783649951
Poultry	Fruits and vegetables	AT	0.0924837247188691
Poultry	Veg. oils and fats	AT	-0.0146957943531268
Poultry	Milk and dairy	AT	0.0431627699540747
Poultry	Fish and seafood	AT	-0.0717289330159859
Poultry	Beef	AT	0.00233338889739884
Poultry	Pork	AT	-0.0120159267446013
Poultry	Poultry	AT	-1.0223768181007
Poultry	Other meat/animal products	AT	0.0107619940722349
Poultry	NEC incl. sugar	AT	0.0338569389483029
Poultry	Bread and cereals	BE	0.156205530216283
Poultry	Fruits and vegetables	BE	0.129272388622343
Poultry	Veg. oils and fats	BE	-0.0248434855507202
Poultry	Milk and dairy	BE	0.026137366409494
Poultry	Fish and seafood	BE	-0.0938488198292305
Poultry	Beef	BE	0.0902751858744193
Poultry	Pork	BE	0.100799261666128
Poultry	Poultry	BE	-1.02904330868677
Poultry	Other meat/animal products	BE	-0.0537929712807586
Poultry	NEC incl. sugar	BE	-0.0185080096163414
Poultry	Bread and cereals	BG	0.176180630539056
Poultry	Fruits and vegetables	BG	-0.140680289458473
Poultry	Veg. oils and fats	BG	0.0374543874195881
Poultry	Milk and dairy	BG	0.243317228537958
Poultry	Fish and seafood	BG	-0.112304022966968
Poultry	Beef	BG	0.120537611682518
Poultry	Pork	BG	0.0483321740011097
Poultry	Poultry	BG	-0.668594308769423
Poultry	Other meat/animal products	BG	-0.424772322704173
Poultry	NEC incl. sugar	BG	-0.0339111225780067
Poultry	Bread and cereals	CY	-0.0998026073448547
Poultry	Fruits and vegetables	CY	-0.188038691742785
Poultry	Veg. oils and fats	CY	-0.192362322024566
Poultry	Milk and dairy	CY	-0.143221151501873
Poultry	Fish and seafood	CY	0.12017150647745
Poultry	Beef	CY	-0.378808075080679
Poultry	Pork	CY	0.0939134118647909
Poultry	Poultry	CY	-0.257059148022693
Poultry	Other meat/animal products	CY	-0.180523649051654
Poultry	NEC incl. sugar	CY	-0.343303159739328
Poultry	Bread and cereals	CZ	-0.158320564286054
Poultry	Fruits and vegetables	CZ	0.0536794974367139
Poultry	Veg. oils and fats	CZ	-0.012124441208602
Poultry	Milk and dairy	CZ	-0.0609123295655785
Poultry	Fish and seafood	CZ	0.0199687305594754
Poultry	Beef	CZ	0.0483993490507634
Poultry	Pork	CZ	0.0412432753027104
Poultry	Poultry	CZ	-0.612265334261617
Poultry	Other meat/animal products	CZ	-0.202085295891375
Poultry	NEC incl. sugar	CZ	-0.293395872683406
Poultry	Bread and cereals	DE	-0.142916034924266
Poultry	Fruits and vegetables	DE	0.205454229363824
Poultry	Veg. oils and fats	DE	-0.034059494891885
Poultry	Milk and dairy	DE	-0.0952790032872647
Poultry	Fish and seafood	DE	0.0664214252219346
Poultry	Beef	DE	0.0782626483130325
Poultry	Pork	DE	-0.00140690991857701
Poultry	Poultry	DE	-1.09628200905236
Poultry	Other meat/animal products	DE	0.0853233293197425
Poultry	NEC incl. sugar	DE	0.00885909331244966
Poultry	Bread and cereals	DK	-0.0161028902730396
Poultry	Fruits and vegetables	DK	0.0975895956623414
Poultry	Veg. oils and fats	DK	0.0692791564172343
Poultry	Milk and dairy	DK	0.0278110292583982
Poultry	Fish and seafood	DK	0.441479450345146
Poultry	Beef	DK	0.0801616295310494
Poultry	Pork	DK	0.00701452084114347
Poultry	Poultry	DK	-1.7453861835755
Poultry	Other meat/animal products	DK	-0.0988423593405311
Poultry	NEC incl. sugar	DK	0.180207781801493
Poultry	Bread and cereals	EE	-0.0324013437428864
Poultry	Fruits and vegetables	EE	0.175355403763308
Poultry	Veg. oils and fats	EE	-0.0818037417468155
Poultry	Milk and dairy	EE	-0.000891640750482705
Poultry	Fish and seafood	EE	0.0863810534428977
Poultry	Beef	EE	-0.205289233542647
Poultry	Pork	EE	-0.155124443103659
Poultry	Poultry	EE	-0.524393367744486
Poultry	Other meat/animal products	EE	-0.0886783174235265
Poultry	NEC incl. sugar	EE	-0.445400956170866
Poultry	Bread and cereals	EL	-0.117066341749407
Poultry	Fruits and vegetables	EL	0.0840522981955593
Poultry	Veg. oils and fats	EL	-0.0547986054059598
Poultry	Milk and dairy	EL	-0.127838677855652
Poultry	Fish and seafood	EL	-0.0457694043481907
Poultry	Beef	EL	-0.0393799883841151
Poultry	Pork	EL	-0.0931991951662178
Poultry	Poultry	EL	-0.505643824064666
Poultry	Other meat/animal products	EL	-0.108111673210117
Poultry	NEC incl. sugar	EL	-0.134643859530618
Poultry	Bread and cereals	ES	-0.0238834960566708
Poultry	Fruits and vegetables	ES	0.204823585318201
Poultry	Veg. oils and fats	ES	-0.019496939502333
Poultry	Milk and dairy	ES	0.0167424115699652
Poultry	Fish and seafood	ES	-0.0456106495330706
Poultry	Beef	ES	0.0274999596495187
Poultry	Pork	ES	0.152233445966171
Poultry	Poultry	ES	-1.26374191062375
Poultry	Other meat/animal products	ES	-0.0833687380579494
Poultry	NEC incl. sugar	ES	0.126473639524583
Poultry	Bread and cereals	FI	0.147779269631314
Poultry	Fruits and vegetables	FI	0.296800976900121
Poultry	Veg. oils and fats	FI	0.0273275788600497
Poultry	Milk and dairy	FI	-0.0110690193487677
Poultry	Fish and seafood	FI	0.0809332981770779
Poultry	Beef	FI	0.102558690079777
Poultry	Pork	FI	-0.127777621594364
Poultry	Poultry	FI	-1.19661635933097
Poultry	Other meat/animal products	FI	0.151987848447603
[truncated: 701 more rows]
